# Supplementary material for: 1-Acetyl-6-bromo-1H-imidazo[4,5-b]pyridin-2(3H)-one
Source: Acta Crystallogr Sect E Struct Rep Online. 2011 May 11;67(Pt 6):o1375. doi: 10.1107/S1600536811017004 (PMC3120304; doi:10.1107/S1600536811017004)
Supplement: Supplementary file 1 [file e-67-o1375-sup1.cif]

##############################################################################
#                                                                            #
# This CIF contains the data in a paper accepted for publication in          #
# Acta Crystallographica Section E. It conforms to the requirements of       #
# Notes for Authors for Acta Crystallographica Section E, and has been       #
# peer reviewed under the auspices of the IUCr Commission on Journals.       #
#                                                                            #
# Full details of the Crystallographic Information File format               #
# are given in the paper "The Crystallographic Information File (CIF):       #
# a New Standard Archive File for Crystallography" by S. R. Hall, F. H.      #
# Allen and I. D. Brown [Acta Cryst. (1991), A47, 655-685].                  #
#                                                                            #
# The current version of the core CIF dictionary is obtainable from          #
# ftp://ftp.iucr.org/pub/cif_core.dic.                                       #
#                                                                            #
# Software is freely available for graphical display of the structure(s)     #
# in this CIF. For information consult the CIF software page                 #
# http://www.iucr.org/resources/cif/software.                                #
#                                                                            #
# This file may be used for bona fide research purposes within the           #
# scientific community so long as proper attribution is given to the journal # 
# article from which it was obtained.                                        #
#                                                                            #
##############################################################################
data_I
_audit_creation_method     SHELXL-97
_chemical_name_systematic
;
1-Acetyl-6-bromo-1<i>H</i>-imidazo[4,5-<i>b</i>]pyridin-2(3<i>H</i>)-one
;
_chemical_name_common     ?
_chemical_formula_moiety     'C8 H6 Br N3 O2'
_chemical_formula_sum     'C8 H6 Br N3 O2'
_chemical_formula_iupac     'C8 H6 Br N3 O2'
_chemical_formula_weight     256.07
_chemical_melting_point     507
_symmetry_cell_setting     triclinic
_symmetry_space_group_name_H-M     'P -1'
_symmetry_space_group_name_Hall     '-P 1'
loop_
    _symmetry_equiv_pos_as_xyz
    'x, y, z'
    '-x, -y, -z'
_cell_length_a     4.8302(15)
_cell_length_b     9.645(3)
_cell_length_c     9.809(3)
_cell_angle_alpha     81.542(7)
_cell_angle_beta     85.735(7)
_cell_angle_gamma     89.676(8)
_cell_volume     450.8(2)
_cell_formula_units_Z     2
_cell_measurement_reflns_used     1685
_cell_measurement_theta_min     2.10
_cell_measurement_theta_max     26.00
_cell_measurement_temperature     298(2)
_exptl_crystal_description     'Fiber'
_exptl_crystal_colour     colourless
_exptl_crystal_size_max     0.41
_exptl_crystal_size_mid     0.16
_exptl_crystal_size_min     0.11
_exptl_crystal_density_diffrn     1.887
_exptl_crystal_density_meas     ?
_exptl_crystal_density_method     'not measured'
_exptl_crystal_F_000     252
_exptl_absorpt_coefficient_mu     4.534
_exptl_absorpt_correction_type     multi-scan
_exptl_absorpt_process_details     '(SADABS; Bruker, 2009)'
_exptl_absorpt_correction_T_min     0.423
_exptl_absorpt_correction_T_max     0.607
_exptl_special_details
;
;
_diffrn_ambient_temperature     298(2)
_diffrn_radiation_type     MoK\a
_diffrn_radiation_wavelength     0.71073
_diffrn_radiation_source     'fine-focus sealed tube'
_diffrn_radiation_monochromator     graphite
_diffrn_measurement_device_type     'Bruker APEXII CCD'
_diffrn_measurement_method     '\f and \w'
_diffrn_detector_area_resol_mean     ?
_diffrn_reflns_number     2559
_diffrn_reflns_av_R_equivalents     0.0190
_diffrn_reflns_av_sigmaI/netI     0.0340
_diffrn_reflns_theta_min     2.10
_diffrn_reflns_theta_max     26.00
_diffrn_reflns_theta_full     26.00
_diffrn_measured_fraction_theta_max     0.954
_diffrn_measured_fraction_theta_full     0.954
_diffrn_reflns_limit_h_min     -5
_diffrn_reflns_limit_h_max     5
_diffrn_reflns_limit_k_min     -11
_diffrn_reflns_limit_k_max     11
_diffrn_reflns_limit_l_min     0
_diffrn_reflns_limit_l_max     12
_refine_special_details
;
Refinement of <i>F</i>^2^ against ALL reflections. The weighted <i>R</i>-factor
<i>wR</i> and goodness of fit <i>S</i> are based on <i>F</i>^2^, conventional
<i>R</i>-factors <i>R</i> are based on <i>F</i>, with <i>F</i> set to zero for
negative <i>F</i>^2^. The threshold expression of <i>F</i>^2^ >
2\s(<i>F</i>^2^) is used only for calculating <i>R</i>-factors(gt) <i>etc</i>.
and is not relevant to the choice of reflections for refinement.
<i>R</i>-factors based on <i>F</i>^2^ are statistically about twice as large
as those based on <i>F</i>, and <i>R</i>- factors based on ALL data will be
even larger.
;
_reflns_number_total     1685
_reflns_number_gt     1583
_reflns_threshold_expression     I>2\s(I)
_refine_ls_structure_factor_coef     Fsqd
_refine_ls_matrix_type     full
_refine_ls_R_factor_all     0.0296
_refine_ls_R_factor_gt     0.0277
_refine_ls_wR_factor_gt     0.0724
_refine_ls_wR_factor_ref     0.0738
_refine_ls_goodness_of_fit_ref     1.074
_refine_ls_restrained_S_all     1.074
_refine_ls_number_reflns     1685
_refine_ls_number_parameters     128
_refine_ls_number_restraints     0
_refine_ls_hydrogen_treatment     constr
_refine_ls_weighting_scheme     calc
_refine_ls_weighting_details
         'calc w=1/[\s^2^(Fo^2^)+(0.0374P)^2^+0.2048P] where P=(Fo^2^+2Fc^2^)/3'
_atom_sites_solution_hydrogens     geom
_atom_sites_solution_primary     direct
_atom_sites_solution_secondary     difmap
_refine_ls_shift/su_max     0.001
_refine_ls_shift/su_mean     0.000
_refine_diff_density_max     0.433
_refine_diff_density_min     -0.478
_refine_ls_extinction_method     none
_refine_ls_extinction_coef     ?
loop_
    _atom_type_symbol
    _atom_type_description
    _atom_type_scat_dispersion_real
    _atom_type_scat_dispersion_imag
    _atom_type_scat_source
    'C' 'C' 0.0033 0.0016
                         'International Tables Vol C Tables 4.2.6.8 and 6.1.1.4'
    'H' 'H' 0.0000 0.0000
                         'International Tables Vol C Tables 4.2.6.8 and 6.1.1.4'
    'N' 'N' 0.0061 0.0033
                         'International Tables Vol C Tables 4.2.6.8 and 6.1.1.4'
    'O' 'O' 0.0106 0.0060
                         'International Tables Vol C Tables 4.2.6.8 and 6.1.1.4'
    'Br' 'Br' -0.2901 2.4595
                         'International Tables Vol C Tables 4.2.6.8 and 6.1.1.4'
_computing_data_collection     'APEX2 (Bruker, 2009)'
_computing_cell_refinement     'SAINT (Bruker, 2009)'
_computing_data_reduction     'SAINT (Bruker, 2009)'
_computing_structure_solution     'SHELXS97 (Sheldrick, 2008)'
_computing_structure_refinement     'SHELXL97 (Sheldrick, 2008)'
_computing_molecular_graphics
   'ORTEPIII (Burnett & Johnson, 1996) and ORTEP-3 for Windows (Farrugia, 1997)'
_computing_publication_material     'SHELXL97 (Sheldrick, 2008)'
loop_
    _atom_site_type_symbol
    _atom_site_label
    _atom_site_fract_x
    _atom_site_fract_y
    _atom_site_fract_z
    _atom_site_U_iso_or_equiv
    _atom_site_adp_type
    _atom_site_calc_flag
    _atom_site_refinement_flags
    _atom_site_occupancy
    _atom_site_symmetry_multiplicity
    _atom_site_disorder_assembly
    _atom_site_disorder_group
    C C1 -0.0666(6) 0.9228(3) 0.7492(3) 0.0412(6) Uani d . 1 1 . .
    H H1 -0.0912 0.9789 0.6654 0.049 Uiso calc R 1 1 . .
    C C2 0.1373(5) 0.8216(3) 0.7536(2) 0.0371(5) Uani d . 1 1 . .
    C C3 0.1881(5) 0.7340(3) 0.8759(2) 0.0377(5) Uani d . 1 1 . .
    H H3 0.3253 0.6658 0.8796 0.045 Uiso calc R 1 1 . .
    C C4 0.0199(5) 0.7562(3) 0.9904(2) 0.0355(5) Uani d . 1 1 . .
    C C5 -0.1838(5) 0.8602(3) 0.9766(3) 0.0372(5) Uani d . 1 1 . .
    C C6 -0.2202(6) 0.7636(3) 1.2009(3) 0.0435(6) Uani d . 1 1 . .
    C C7 0.1715(7) 0.5870(3) 1.1871(3) 0.0466(6) Uani d . 1 1 . .
    C C8 0.1168(8) 0.5301(3) 1.3357(3) 0.0588(8) Uani d . 1 1 . .
    H H8A 0.2348 0.4510 1.3590 0.088 Uiso calc R 1 1 . .
    H H8B -0.0740 0.5012 1.3534 0.088 Uiso calc R 1 1 . .
    H H8C 0.1541 0.6013 1.3909 0.088 Uiso calc R 1 1 . .
    N N1 -0.2322(5) 0.9436(2) 0.8618(2) 0.0426(5) Uani d . 1 1 . .
    N N2 -0.3244(5) 0.8613(3) 1.1034(2) 0.0435(5) Uani d . 1 1 . .
    H H2 -0.4601 0.9164 1.1191 0.052 Uiso calc R 1 1 . .
    N N3 -0.0003(5) 0.6957(2) 1.1302(2) 0.0395(5) Uani d . 1 1 . .
    O O1 -0.2966(5) 0.7398(2) 1.3223(2) 0.0595(6) Uani d . 1 1 . .
    O O2 0.3528(6) 0.5462(3) 1.1138(2) 0.0757(8) Uani d . 1 1 . .
    Br Br1 0.35286(6) 0.80290(3) 0.58804(2) 0.04632(13) Uani d . 1 1 . .
loop_
    _atom_site_aniso_label
    _atom_site_aniso_U_11
    _atom_site_aniso_U_22
    _atom_site_aniso_U_33
    _atom_site_aniso_U_12
    _atom_site_aniso_U_13
    _atom_site_aniso_U_23
    C1 0.0412(14) 0.0477(14) 0.0338(13) 0.0047(11) -0.0012(10) -0.0033(10)
    C2 0.0392(14) 0.0439(13) 0.0276(11) -0.0007(10) 0.0057(10) -0.0072(9)
    C3 0.0387(14) 0.0428(12) 0.0310(12) 0.0059(10) 0.0035(10) -0.0064(10)
    C4 0.0369(13) 0.0405(12) 0.0283(11) 0.0025(10) 0.0032(9) -0.0050(9)
    C5 0.0330(13) 0.0449(13) 0.0341(12) 0.0037(10) 0.0031(10) -0.0100(10)
    C6 0.0405(15) 0.0523(15) 0.0366(14) 0.0057(11) 0.0085(11) -0.0088(11)
    C7 0.0598(18) 0.0451(14) 0.0325(13) 0.0098(12) 0.0069(12) -0.0034(10)
    C8 0.078(2) 0.0572(17) 0.0349(15) 0.0131(15) 0.0123(14) 0.0039(12)
    N1 0.0397(13) 0.0504(12) 0.0371(12) 0.0090(10) -0.0002(9) -0.0059(9)
    N2 0.0382(12) 0.0550(13) 0.0359(12) 0.0105(10) 0.0076(9) -0.0074(9)
    N3 0.0417(12) 0.0461(11) 0.0287(10) 0.0075(9) 0.0083(8) -0.0045(8)
    O1 0.0640(14) 0.0745(14) 0.0354(11) 0.0152(11) 0.0188(9) -0.0049(9)
    O2 0.0976(19) 0.0822(16) 0.0386(11) 0.0532(15) 0.0185(11) 0.0060(10)
    Br1 0.0522(2) 0.0565(2) 0.02805(16) 0.00477(12) 0.00836(11) -0.00472(11)
_geom_special_details
;
 All esds (except the esd in the dihedral angle between two l.s. planes)
 are estimated using the full covariance matrix.  The cell esds are taken
 into account individually in the estimation of esds in distances, angles
 and torsion angles; correlations between esds in cell parameters are only
 used when they are defined by crystal symmetry.  An approximate (isotropic)
 treatment of cell esds is used for estimating esds involving l.s. planes.
;
loop_
    _geom_bond_atom_site_label_1
    _geom_bond_atom_site_label_2
    _geom_bond_site_symmetry_2
    _geom_bond_distance
    _geom_bond_publ_flag
    C1 N1 . 1.354(3) ?
    C1 C2 . 1.381(4) ?
    C1 H1 . 0.9300 ?
    C2 C3 . 1.398(4) ?
    C2 Br1 . 1.894(2) ?
    C3 C4 . 1.379(3) ?
    C3 H3 . 0.9300 ?
    C4 C5 . 1.401(4) ?
    C4 N3 . 1.406(3) ?
    C5 N1 . 1.319(3) ?
    C5 N2 . 1.374(3) ?
    C6 O1 . 1.209(3) ?
    C6 N2 . 1.363(4) ?
    C6 N3 . 1.433(3) ?
    C7 O2 . 1.193(4) ?
    C7 N3 . 1.409(4) ?
    C7 C8 . 1.486(4) ?
    C8 H8A . 0.9600 ?
    C8 H8B . 0.9600 ?
    C8 H8C . 0.9600 ?
    N2 H2 . 0.8600 ?
loop_
    _geom_angle_atom_site_label_1
    _geom_angle_atom_site_label_2
    _geom_angle_atom_site_label_3
    _geom_angle_site_symmetry_1
    _geom_angle_site_symmetry_3
    _geom_angle
    _geom_angle_publ_flag
    N1 C1 C2 . . 122.6(2) ?
    N1 C1 H1 . . 118.7 ?
    C2 C1 H1 . . 118.7 ?
    C1 C2 C3 . . 122.0(2) ?
    C1 C2 Br1 . . 118.30(19) ?
    C3 C2 Br1 . . 119.66(19) ?
    C4 C3 C2 . . 115.1(2) ?
    C4 C3 H3 . . 122.5 ?
    C2 C3 H3 . . 122.5 ?
    C3 C4 C5 . . 119.2(2) ?
    C3 C4 N3 . . 134.3(2) ?
    C5 C4 N3 . . 106.5(2) ?
    N1 C5 N2 . . 125.6(2) ?
    N1 C5 C4 . . 126.0(2) ?
    N2 C5 C4 . . 108.4(2) ?
    O1 C6 N2 . . 127.0(3) ?
    O1 C6 N3 . . 127.1(3) ?
    N2 C6 N3 . . 105.9(2) ?
    O2 C7 N3 . . 118.5(2) ?
    O2 C7 C8 . . 123.7(3) ?
    N3 C7 C8 . . 117.8(2) ?
    C7 C8 H8A . . 109.5 ?
    C7 C8 H8B . . 109.5 ?
    H8A C8 H8B . . 109.5 ?
    C7 C8 H8C . . 109.5 ?
    H8A C8 H8C . . 109.5 ?
    H8B C8 H8C . . 109.5 ?
    C5 N1 C1 . . 115.0(2) ?
    C6 N2 C5 . . 110.9(2) ?
    C6 N2 H2 . . 124.6 ?
    C5 N2 H2 . . 124.6 ?
    C4 N3 C7 . . 124.2(2) ?
    C4 N3 C6 . . 108.4(2) ?
    C7 N3 C6 . . 127.4(2) ?
loop_
    _geom_torsion_atom_site_label_1
    _geom_torsion_atom_site_label_2
    _geom_torsion_atom_site_label_3
    _geom_torsion_atom_site_label_4
    _geom_torsion_site_symmetry_1
    _geom_torsion_site_symmetry_2
    _geom_torsion_site_symmetry_3
    _geom_torsion_site_symmetry_4
    _geom_torsion
    _geom_torsion_publ_flag
    N1 C1 C2 C3 . . . . -0.5(5) ?
    N1 C1 C2 Br1 . . . . 179.6(2) ?
    C1 C2 C3 C4 . . . . 0.1(4) ?
    Br1 C2 C3 C4 . . . . -179.98(19) ?
    C2 C3 C4 C5 . . . . 0.5(4) ?
    C2 C3 C4 N3 . . . . -179.2(3) ?
    C3 C4 C5 N1 . . . . -0.8(4) ?
    N3 C4 C5 N1 . . . . 178.9(3) ?
    C3 C4 C5 N2 . . . . 179.5(2) ?
    N3 C4 C5 N2 . . . . -0.7(3) ?
    N2 C5 N1 C1 . . . . -179.9(3) ?
    C4 C5 N1 C1 . . . . 0.5(4) ?
    C2 C1 N1 C5 . . . . 0.2(4) ?
    O1 C6 N2 C5 . . . . 179.1(3) ?
    N3 C6 N2 C5 . . . . -0.4(3) ?
    N1 C5 N2 C6 . . . . -178.9(3) ?
    C4 C5 N2 C6 . . . . 0.7(3) ?
    C3 C4 N3 C7 . . . . 0.3(5) ?
    C5 C4 N3 C7 . . . . -179.4(3) ?
    C3 C4 N3 C6 . . . . -179.8(3) ?
    C5 C4 N3 C6 . . . . 0.5(3) ?
    O2 C7 N3 C4 . . . . 2.8(5) ?
    C8 C7 N3 C4 . . . . -177.5(3) ?
    O2 C7 N3 C6 . . . . -177.1(3) ?
    C8 C7 N3 C6 . . . . 2.6(5) ?
    O1 C6 N3 C4 . . . . -179.6(3) ?
    N2 C6 N3 C4 . . . . 0.0(3) ?
    O1 C6 N3 C7 . . . . 0.3(5) ?
    N2 C6 N3 C7 . . . . 179.8(3) ?
loop_
    _geom_hbond_atom_site_label_D
    _geom_hbond_atom_site_label_H
    _geom_hbond_atom_site_label_A
    _geom_hbond_site_symmetry_A
    _geom_hbond_distance_DH
    _geom_hbond_distance_HA
    _geom_hbond_distance_DA
    _geom_hbond_angle_DHA
    N2 H2 N1 2_477 0.86 2.02 2.877(3) 174.5
    C3 H3 O2 2_667 0.93 2.56 3.481(3) 171.8
_iucr_refine_instructions_details
;
TITL str1194m in P-1
CELL  0.71073   4.8302   9.6451   9.8095   81.542   85.735   89.676
ZERR     2.00   0.0015   0.0028   0.0028    0.007    0.007    0.008
LATT   1
SFAC  C    H    N    O    BR
UNIT  16   12   6    4    2
MERG   2
SHEL 40 0.81
MPLA  9 C1 C3 C4 N3 C6 N2 C5 N1 C3
eqiv $1  -x -1, 2 -y , -z + 2
eqiv $2  -x +1,  -y +1, -z + 2
htab  N2 N1_$1
HTAB  C3 O2_$2
MPLA C7 C8 N3 O2
MPLA C4 C5 C6 N2 N3
MPLA C1 C2 C3 C4 C5 C6 N1 N2 N3
FMAP   2
PLAN   20
ACTA    52.00
BOND   $H
CONF
LIST   4
L.S.  10
WGHT    0.037400    0.204800
FVAR       1.00759
C1    1   -0.066633    0.922832    0.749151    11.00000    0.04116    0.04771 =
         0.03376   -0.00330   -0.00120    0.00466
AFIX  43
H1    2   -0.091209    0.978924    0.665391    11.00000   -1.20000
AFIX   0
C2    1    0.137277    0.821629    0.753633    11.00000    0.03915    0.04392 =
         0.02757   -0.00722    0.00568   -0.00070
C3    1    0.188134    0.733993    0.875855    11.00000    0.03868    0.04285 =
         0.03102   -0.00643    0.00348    0.00592
AFIX  43
H3    2    0.325341    0.665789    0.879614    11.00000   -1.20000
AFIX   0
C4    1    0.019873    0.756154    0.990382    11.00000    0.03688    0.04052 =
         0.02826   -0.00497    0.00315    0.00247
C5    1   -0.183787    0.860187    0.976563    11.00000    0.03300    0.04492 =
         0.03411   -0.00997    0.00306    0.00366
C6    1   -0.220189    0.763553    1.200890    11.00000    0.04045    0.05232 =
         0.03660   -0.00881    0.00846    0.00571
C7    1    0.171455    0.587015    1.187051    11.00000    0.05981    0.04509 =
         0.03246   -0.00336    0.00692    0.00978
C8    1    0.116756    0.530092    1.335715    11.00000    0.07840    0.05717 =
         0.03494    0.00388    0.01234    0.01306
AFIX 137
H8A   2    0.234779    0.451041    1.358966    11.00000   -1.50000
H8B   2   -0.073997    0.501193    1.353381    11.00000   -1.50000
H8C   2    0.154136    0.601254    1.390870    11.00000   -1.50000
AFIX   0
N1    3   -0.232178    0.943643    0.861830    11.00000    0.03969    0.05040 =
         0.03710   -0.00589   -0.00023    0.00902
N2    3   -0.324450    0.861341    1.103379    11.00000    0.03823    0.05495 =
         0.03586   -0.00744    0.00759    0.01047
AFIX  43
H2    2   -0.460051    0.916356    1.119140    11.00000   -1.20000
AFIX   0
N3    3   -0.000281    0.695688    1.130209    11.00000    0.04172    0.04614 =
         0.02872   -0.00452    0.00829    0.00747
O1    4   -0.296621    0.739794    1.322310    11.00000    0.06403    0.07453 =
         0.03545   -0.00487    0.01879    0.01521
O2    4    0.352754    0.546194    1.113805    11.00000    0.09756    0.08222 =
         0.03863    0.00598    0.01847    0.05323
BR1   5    0.352859    0.802903    0.588040    11.00000    0.05218    0.05653 =
         0.02805   -0.00472    0.00836    0.00477
HKLF    4
REM  str1194m in P-1
REM R1 =  0.0277 for   1583 Fo > 4sig(Fo)  and  0.0296 for all   1685 data
REM    128 parameters refined using      0 restraints
END
WGHT      0.0375      0.2046
REM Highest difference peak  0.433,  deepest hole -0.478,  1-sigma level  0.072
Q1    1   0.3829  0.7204  0.6343  11.00000  0.05    0.43
Q2    1   0.4493  0.9135  0.5760  11.00000  0.05    0.41
Q3    1   0.1732  0.7551  0.5663  11.00000  0.05    0.40
Q4    1   0.4875  0.8778  0.6136  11.00000  0.05    0.37
Q5    1   0.2153  0.5095  1.0791  11.00000  0.05    0.32
Q6    1   0.2835  0.8784  0.5268  11.00000  0.05    0.25
Q7    1   0.1884  0.7944  0.8262  11.00000  0.05    0.23
Q8    1   0.4522  0.9900  0.4602  11.00000  0.05    0.20
Q9    1  -0.1559  0.9883  0.6343  11.00000  0.05    0.18
Q10   1   0.2077  0.7754  0.9501  11.00000  0.05    0.18
Q11   1  -0.0013  1.1190  0.7270  11.00000  0.05    0.18
Q12   1   0.4269  0.6074  1.3817  11.00000  0.05    0.18
Q13   1  -0.0458  0.4590  1.3007  11.00000  0.05    0.17
Q14   1  -0.2750  0.8215  1.1542  11.00000  0.05    0.17
Q15   1  -0.3792  0.9607  0.8502  11.00000  0.05    0.17
Q16   1   0.3957  0.5799  1.0987  11.00000  0.05    0.17
Q17   1  -0.2454  0.8785  0.8999  11.00000  0.05    0.16
Q18   1   0.2165  0.5070  0.8589  11.00000  0.05    0.16
Q19   1  -0.0185  0.7436  1.1567  11.00000  0.05    0.16
Q20   1  -0.0378  0.8175  0.9819  11.00000  0.05    0.16
;
data_global
_journal_date_recd_electronic     2011-04-30
_journal_date_accepted     2011-05-05
_journal_name_full     'Acta Crystallographica, Section E'
_journal_year     2011
_journal_volume     67
_journal_issue      6
_journal_page_first     o1375
_journal_page_last     o1375
_journal_paper_category     QO
_journal_coeditor_code     DN2682
_publ_contact_author
;
Siham Dahmani
Laboratoire de Chimie Organique Appliqu\'ee, Universit\'e Sidi Mohamed
Ben Abdallah, Facult\'e des Sciences et Techniques, Route d'Immouzzer,
BP 2202  F\`es, Morocco
;
_publ_contact_author_email     s_dahmani12@yahoo.fr
_publ_contact_author_fax     '212 537 77 54 40'
_publ_section_title
;
1-Acetyl-6-bromo-1<i>H</i>-imidazo[4,5-<i>b</i>]pyridin-2(3<i>H</i>)-one
;
loop_
    _publ_author_name
    _publ_author_address
    'Dahmani, Siham'
;
Laboratoire de Chimie Organique Appliqu\'ee
Universit\'e Sidi Mohamed Ben Abdallah
Facult\'e des Sciences et Techniques
Route d'Immouzzer,
BP 2202 F\`es
Morocco
;
    'Kandri Rodi, Youssef'
;
Laboratoire de Chimie Organique Appliqu\'ee
Universit\'e Sidi Mohamed Ben Abdallah
Facult\'e des Sciences et Techniques
Route d'Immouzzer,
BP 2202 F\`es
Morocco
;
    'Luis, Santiago V.'
;
Departamento de Quimica Inorganica e Organica, ESTCE
Universitat Jaume I, E-12080 Castellon, Spain
;
    'Essassi, El Mokhtar'
;
Laboratoire de Chimie Organique H\'et\'erocyclique URAC21
Facult\'e des Sciences, Universit\'e Mohammed V-Agdal
Avenue Ibn Battouta, BP 1014, Rabat,
Morocco
;
    'El Ammari, Lahcen'
;
Laboratoire de Chimie du Solide Appliqu\'ee, Facult\'e des Sciences,
Universit\'e Mohammed V-Agdal, Avenue Ibn Battouta, BP 1014, Rabat, Morocco
;
