# Supplementary material for: 1-Acetyl-6-bromo-1H-imidazo[4,5-b]pyridin-2(3H)-one
Source: Acta Crystallogr Sect E Struct Rep Online. 2011 May 11;67(Pt 6):o1375. doi: 10.1107/S1600536811017004 (PMC3120304; doi:10.1107/S1600536811017004)
Supplement: Supplementary file 2 [file e-67-o1375-Isup2.hkl]

# 
# h,k,l, Fc-squared, Fo-squared, sigma(Fo-squared) and status flag 
# 
data_I
_shelx_title ' str1194m in P-1' 
_shelx_refln_list_code          4 
_shelx_F_calc_maximum      168.31 
_exptl_crystal_F_000       252.00 
_reflns_d_resolution_high  0.8105 
 
loop_ 
 _symmetry_equiv_pos_as_xyz 
 'x, y, z' 
 '-x, -y, -z' 
 
_cell_length_a     4.8302 
_cell_length_b     9.6451 
_cell_length_c     9.8095 
_cell_angle_alpha  81.542 
_cell_angle_beta   85.735 
_cell_angle_gamma  89.676 
 
_shelx_F_squared_multiplier     1.000 
 
loop_ 
 _refln_index_h 
 _refln_index_k 
 _refln_index_l 
 _refln_F_squared_calc 
 _refln_F_squared_meas 
 _refln_F_squared_sigma 
 _refln_observed_status 
   3   0   0     1011.30      979.92     36.56 o 
   4   0   0      197.51      196.29      7.73 o 
   5   0   0       24.50       34.34      2.44 o 
  -5   1   0      169.95      171.73      4.99 o 
  -4   1   0       77.71       72.78      2.31 o 
  -3   1   0      170.86      187.76      7.23 o 
  -1   1   0     1456.07     1512.36     57.74 o 
   0   1   0      484.28      461.56     19.57 o 
   3   1   0      728.68      714.32     26.78 o 
   4   1   0       11.48       12.04      1.24 o 
   5   1   0      158.15      159.49      6.72 o 
  -5   2   0        6.63        6.14      1.18 o 
  -4   2   0        0.75        1.80      1.34 o 
  -3   2   0     1179.49     1220.33     32.56 o 
  -2   2   0     1365.48     1344.21     35.82 o 
  -1   2   0      608.16      591.65     22.67 o 
   0   2   0     4253.95     3737.23     80.45 o 
   1   2   0       46.84       44.45      1.91 o 
   3   2   0      281.78      275.57     10.59 o 
   4   2   0      178.44      180.56      7.26 o 
   5   2   0      109.42      117.42      5.27 o 
  -5   3   0        5.83        7.16      1.28 o 
  -4   3   0      636.19      559.60     21.72 o 
  -3   3   0      123.58      124.24      3.54 o 
  -2   3   0       58.26       91.86      3.78 o 
  -1   3   0     2028.73     1895.82     72.36 o 
   0   3   0     4012.33     3825.56     82.23 o 
   1   3   0       88.78       87.37      3.33 o 
   2   3   0      731.65      687.44     18.44 o 
   3   3   0      557.47      540.07     20.40 o 
   4   3   0      150.05      145.64      6.06 o 
   5   3   0       21.35       24.99      2.48 o 
  -5   4   0       49.98       47.82      2.71 o 
  -4   4   0      131.98      122.40      5.21 o 
  -3   4   0      493.00      448.00     17.40 o 
  -2   4   0      875.99      793.85     30.48 o 
  -1   4   0     2656.75     2827.09    107.84 o 
   0   4   0      711.11      762.49     19.74 o 
   1   4   0     2166.26     2175.65     46.80 o 
   2   4   0      409.12      376.46     10.22 o 
   3   4   0       16.26       18.78      1.72 o 
   4   4   0       50.13       47.09      2.77 o 
   5   4   0       90.82       99.39      4.82 o 
  -5   5   0       18.90       18.61      1.89 o 
  -4   5   0      182.62      178.20      7.33 o 
  -3   5   0       81.80       79.14      3.52 o 
  -2   5   0      135.90      137.35      5.58 o 
  -1   5   0      591.31      624.23     24.04 o 
   0   5   0      674.22      637.25     16.93 o 
   1   5   0      637.67      619.70     13.44 o 
   2   5   0       80.75       77.30      2.44 o 
   3   5   0      220.95      229.14      9.03 o 
   4   5   0      195.21      208.15      8.48 o 
   5   5   0        2.46        0.61      1.72 o 
  -5   6   0       43.99       41.00      2.62 o 
  -4   6   0      228.15      192.65      7.90 o 
  -3   6   0        1.82        3.56      0.92 o 
  -2   6   0      556.29      505.90     19.63 o 
  -1   6   0      729.57      720.71     19.17 o 
   0   6   0        1.68        1.84      0.36 o 
   1   6   0       72.74       65.55      1.66 o 
   2   6   0      417.37      416.05     11.38 o 
   3   6   0      132.22      131.63      4.00 o 
   4   6   0        1.47        0.12      1.49 o 
   5   6   0       70.90       70.97      4.09 o 
  -4   7   0        4.57        2.58      1.05 o 
  -3   7   0      211.19      186.23      7.63 o 
  -2   7   0      270.54      260.00     10.36 o 
  -1   7   0       91.06       86.56      2.64 o 
   0   7   0      124.10      117.99      2.79 o 
   1   7   0      609.13      562.07     15.24 o 
   2   7   0      128.06      117.26      3.60 o 
   3   7   0       21.40       19.12      4.30 o 
   4   7   0       61.44       58.61      3.46 o 
  -4   8   0      143.43      140.52      6.11 o 
  -3   8   0       62.78       56.01      2.91 o 
  -2   8   0      124.88      119.74      6.14 o 
  -1   8   0      251.21      235.90      6.53 o 
   0   8   0      256.84      252.49      6.96 o 
   1   8   0        0.23        0.18      0.76 o 
   2   8   0       94.75       90.77      3.00 o 
   3   8   0       79.86       81.65      2.90 o 
   4   8   0        7.48        5.51      1.95 o 
  -3   9   0       16.53       17.34      3.86 o 
  -2   9   0      105.59      104.57      3.96 o 
  -1   9   0      127.82      126.64      3.79 o 
   0   9   0        1.32        1.89      1.20 o 
   1   9   0      268.67      260.96     17.84 o 
   2   9   0      134.89      135.64      4.22 o 
   3   9   0        5.74        2.89      2.09 o 
  -3  10   0       31.66       34.45      1.81 o 
  -2  10   0        1.82        0.48      0.85 o 
  -1  10   0        1.51        2.31      1.34 o 
   0  10   0       29.87       34.56      2.50 o 
   1  10   0       76.79       79.68      4.07 o 
   2  10   0        0.50       -1.01      1.01 o 
   3  10   0       28.22       28.78      2.50 o 
  -2  11   0       26.51       30.74      1.81 o 
  -1  11   0       89.45       91.36      4.53 o 
   0  11   0        4.97        4.84      1.59 o 
   1  11   0       13.88       17.08      1.99 o 
   2  11   0       18.70       18.57      2.26 o 
  -1 -11   1       87.62       94.57      4.74 o 
   0 -11   1       16.82       18.57      1.99 o 
   1 -11   1       11.79       13.20      1.83 o 
  -2 -10   1       42.57       34.48      4.69 o 
  -1 -10   1        0.18       -0.38      1.36 o 
   0 -10   1      267.39      280.24     11.44 o 
   1 -10   1       41.12       45.96      2.10 o 
   2 -10   1        0.76        1.91      1.44 o 
   3 -10   1       15.58       16.40      1.30 o 
  -3  -9   1        0.13        1.39      1.18 o 
  -2  -9   1       13.51       14.12      2.58 o 
  -1  -9   1      111.26      108.83      3.46 o 
   0  -9   1      138.97      134.81      5.90 o 
   1  -9   1        3.54        3.55      0.78 o 
   2  -9   1      218.68      205.74      5.87 o 
   3  -9   1       74.05       74.65      6.91 o 
  -4  -8   1        1.27        2.62      1.87 o 
  -3  -8   1       47.39       50.97      2.22 o 
  -2  -8   1      155.90      162.63      7.58 o 
  -1  -8   1        3.42        2.80      0.76 o 
   0  -8   1      114.97      120.26      2.94 o 
   1  -8   1       79.88       78.16      2.54 o 
   2  -8   1       20.85       21.75      1.34 o 
   3  -8   1       14.85       13.42      1.05 o 
   4  -8   1       33.55       32.75      2.99 o 
  -4  -7   1      113.86      137.02      6.17 o 
  -3  -7   1       52.01       55.41      2.23 o 
  -2  -7   1       93.75       92.38      2.99 o 
  -1  -7   1      402.84      374.53     13.03 o 
   0  -7   1      970.20      994.55     21.53 o 
   1  -7   1       28.80       28.44      1.29 o 
   2  -7   1      128.70      122.65      3.61 o 
   3  -7   1      116.09      119.37      3.59 o 
   4  -7   1       35.31       34.99      1.65 o 
  -4  -6   1       65.27       62.68      3.50 o 
  -3  -6   1        2.94        7.64      1.32 o 
  -2  -6   1      291.19      297.58      8.25 o 
  -1  -6   1      650.28      630.09     13.71 o 
   0  -6   1      149.70      149.83      3.43 o 
   1  -6   1      398.56      378.13     10.19 o 
   2  -6   1      542.21      549.13     14.71 o 
   3  -6   1      315.30      291.08     11.50 o 
   4  -6   1       14.16       14.66      1.38 o 
   5  -6   1       89.45       77.93      3.76 o 
  -5  -5   1        0.23       -1.70      1.70 o 
  -4  -5   1       42.23       45.43      2.93 o 
  -3  -5   1      408.79      392.85     15.07 o 
  -2  -5   1      217.35      217.86      6.10 o 
  -1  -5   1      224.61      221.54      4.93 o 
   0  -5   1     1886.40     1928.82     41.45 o 
   1  -5   1      449.22      382.74     10.27 o 
   2  -5   1       29.09       30.58      1.68 o 
   3  -5   1      179.65      152.31      6.21 o 
   4  -5   1      221.10      207.16      8.40 o 
   5  -5   1        2.36        4.11      1.30 o 
  -5  -4   1       40.03       43.88      3.11 o 
  -4  -4   1      374.70      383.81     14.84 o 
  -3  -4   1       28.28       34.33      2.16 o 
  -2  -4   1      266.13      268.98      7.40 o 
  -1  -4   1     1154.17     1149.26     24.77 o 
   0  -4   1      377.49      366.39      9.79 o 
   1  -4   1      111.96      122.90      3.47 o 
   2  -4   1      782.64      769.49     29.53 o 
   3  -4   1      722.51      722.06     27.81 o 
   4  -4   1       12.41       10.57      1.14 o 
   5  -4   1      119.04      122.41      5.35 o 
  -5  -3   1       80.20       89.22      4.41 o 
  -4  -3   1       78.74       79.10      3.76 o 
  -3  -3   1      622.47      681.11     25.64 o 
  -2  -3   1     1023.46     1007.07     37.61 o 
  -1  -3   1      724.39      717.36     29.47 o 
   0  -3   1      566.97      539.22     11.66 o 
   1  -3   1      531.80      522.11     13.86 o 
   2  -3   1     1184.59     1201.47     45.93 o 
   3  -3   1       13.59       18.09      1.32 o 
   4  -3   1       29.20       26.25      1.75 o 
   5  -3   1      123.34      127.25      5.54 o 
  -5  -2   1        2.77        4.84      1.59 o 
  -4  -2   1      333.16      337.27     13.01 o 
  -3  -2   1      470.21      469.10     17.75 o 
  -2  -2   1       18.55       24.40      1.43 o 
  -1  -2   1      341.98      316.58      8.53 o 
   0  -2   1     5974.37     5626.97    136.27 o 
   1  -2   1     2709.88     2697.84     71.88 o 
   2  -2   1     1287.86     1474.48     56.31 o 
   3  -2   1      598.76      546.72     21.07 o 
   4  -2   1      345.81      335.84      9.16 o 
   5  -2   1       15.78       11.71      1.36 o 
  -5  -1   1      252.07      261.21     10.40 o 
  -4  -1   1      212.40      207.05      8.19 o 
  -3  -1   1      342.00      361.48     13.73 o 
  -2  -1   1     1475.74     1431.95     53.27 o 
  -1  -1   1     2799.02     2805.46    104.15 o 
   0  -1   1       45.68       49.71      1.34 o 
   1  -1   1     4028.82     3919.83    104.42 o 
   2  -1   1     2361.85     2470.34     94.22 o 
   4  -1   1        1.66        0.92      0.75 o 
   5  -1   1      254.98      264.76      8.10 o 
  -5   0   1      172.87      187.07      7.67 o 
  -4   0   1      171.44      165.38      6.61 o 
  -3   0   1      402.12      380.64     14.39 o 
  -2   0   1     1334.02     1343.91     49.99 o 
  -1   0   1      116.24      139.44      5.32 o 
   0   0   1       66.06       74.04      5.59 o 
   1   0   1     5229.93     4958.55    184.15 o 
   5   0   1       13.05       15.17      1.57 o 
  -5   1   1       27.63       34.59      5.99 o 
  -4   1   1      629.89      665.36     25.02 o 
  -3   1   1      206.89      216.77      8.30 o 
  -2   1   1      798.77      809.76     30.17 o 
  -1   1   1     1967.23     2012.10     53.59 o 
   0   1   1      334.56      358.27      9.60 o 
   1   1   1       26.73       28.89      0.89 o 
   5   1   1       13.37       12.06      1.59 o 
  -5   2   1      267.12      254.84     10.29 o 
  -4   2   1        1.23        0.75      0.62 o 
  -3   2   1      292.42      297.43      8.11 o 
  -2   2   1     2670.39     2821.36     75.07 o 
  -1   2   1     3358.44     3910.17    149.05 o 
   0   2   1      754.77      793.49     21.18 o 
   1   2   1    28328.15    26549.30   1011.45 o 
   5   2   1       54.99       57.71      3.25 o 
  -5   3   1        9.08       12.44      1.45 o 
  -4   3   1      406.85      423.41     16.58 o 
  -3   3   1      226.44      224.32      6.16 o 
  -2   3   1       87.54      108.88      4.45 o 
  -1   3   1       94.24       78.39      3.21 o 
   0   3   1     1478.98     1461.15     55.83 o 
   1   3   1     1690.41     1649.96     63.03 o 
   2   3   1       96.37       90.71      3.76 o 
   4   3   1      283.24      290.50     11.34 o 
   5   3   1        1.29        2.75      1.55 o 
  -5   4   1      136.19      146.29      6.34 o 
  -4   4   1       39.51       41.93      2.44 o 
  -3   4   1       42.47       48.66      2.44 o 
  -2   4   1     1271.28     1307.82     50.07 o 
  -1   4   1     1535.83     1450.38     55.44 o 
   0   4   1       27.67       26.56      1.49 o 
   1   4   1     1334.17     1289.24     49.35 o 
   2   4   1      144.99      135.42      5.54 o 
   4   4   1       14.89       17.48      1.68 o 
   5   4   1       32.50       33.36      2.75 o 
  -5   5   1       18.79       18.11      1.70 o 
  -4   5   1        2.11        1.97      1.01 o 
  -3   5   1      756.00      726.84     28.08 o 
  -2   5   1      365.13      350.54     13.69 o 
  -1   5   1      230.19      251.12      9.88 o 
   0   5   1      799.21      790.98     30.43 o 
   1   5   1     1503.84     1542.30     59.05 o 
   2   5   1      100.97       93.27      4.09 o 
   3   5   1      102.38      100.95      4.45 o 
   4   5   1      116.64      116.33      5.14 o 
   5   5   1       42.38       50.55      3.36 o 
  -5   6   1       15.87       20.35      2.05 o 
  -4   6   1      124.58      123.53      5.37 o 
  -3   6   1      394.30      351.48     13.85 o 
  -2   6   1      267.85      251.55     10.00 o 
  -1   6   1      490.66      450.38     17.51 o 
   0   6   1     1706.19     1649.95     35.52 o 
   1   6   1       20.63       21.51      1.66 o 
   2   6   1      373.74      366.92     10.08 o 
   3   6   1      146.80      144.51      5.36 o 
   4   6   1       19.24       24.84      2.33 o 
   5   6   1        0.77       -1.07      1.83 o 
  -4   7   1        8.78        6.67      1.24 o 
  -3   7   1      132.43      126.06      5.39 o 
  -2   7   1      118.08      116.62      5.00 o 
  -1   7   1      251.36      246.99      9.89 o 
   0   7   1       75.29       77.96      1.93 o 
   1   7   1      295.80      301.81      8.33 o 
   2   7   1      273.57      270.48      7.57 o 
   3   7   1        0.45       -0.18      0.84 o 
   4   7   1       20.34       19.37      2.05 o 
  -4   8   1       35.40       31.58      2.31 o 
  -3   8   1      231.56      210.15      8.63 o 
  -2   8   1       26.40       25.01      1.85 o 
  -1   8   1      196.87      188.15      5.29 o 
   0   8   1      372.84      376.16      8.28 o 
   1   8   1       24.48       22.24      1.31 o 
   2   8   1        0.63        1.15      0.84 o 
   3   8   1       80.56       79.19      2.81 o 
   4   8   1       29.90       16.18      2.18 o 
  -3   9   1       28.04       29.38      2.20 o 
  -2   9   1       97.79       88.55      4.17 o 
  -1   9   1      161.06      154.74      4.46 o 
   0   9   1       65.83       65.69      3.42 o 
   1   9   1       12.74       12.83      3.93 o 
   2   9   1      118.61      116.01      3.71 o 
   3   9   1       40.15       38.19      2.00 o 
  -3  10   1      106.21      114.46      5.26 o 
  -2  10   1       74.19       71.09      2.53 o 
  -1  10   1       17.14       18.19      1.87 o 
   0  10   1       46.74       53.15      3.09 o 
   1  10   1       73.63       78.17      4.03 o 
   2  10   1        8.81       11.30      1.30 o 
   3  10   1        5.92        5.57      1.34 o 
  -2  11   1        1.60        2.52      1.49 o 
  -1  11   1       42.21       45.49      2.98 o 
   0  11   1       58.41       59.05      3.46 o 
   1  11   1        8.97        8.20      1.75 o 
   2  11   1       39.36       43.43      3.21 o 
  -1 -11   2        8.69        7.93      1.81 o 
   0 -11   2       45.23       50.09      3.21 o 
   1 -11   2        7.00        5.04      1.55 o 
  -2 -10   2       26.52       27.58      1.78 o 
  -1 -10   2        0.50       -1.36      1.36 o 
   0 -10   2        1.06       -0.06      1.36 o 
   1 -10   2      137.35      139.33      4.26 o 
   2 -10   2       14.02       17.28      2.66 o 
  -3  -9   2       25.50       26.22      2.45 o 
  -2  -9   2        3.39        3.67      0.87 o 
  -1  -9   2       27.47       29.79      1.98 o 
   0  -9   2      319.03      331.11     10.55 o 
   1  -9   2        2.99        3.77      0.84 o 
   2  -9   2        7.87       11.42      1.06 o 
   3  -9   2       35.22       40.01      1.91 o 
  -4  -8   2        3.55        2.95      2.05 o 
  -3  -8   2       13.95       17.86      1.40 o 
  -2  -8   2       83.41       84.45      2.89 o 
  -1  -8   2      284.14      301.95      8.42 o 
   0  -8   2       30.08       30.46      1.66 o 
   1  -8   2      544.75      569.10     15.32 o 
   2  -8   2      132.57      136.16      4.04 o 
   3  -8   2        5.42        5.10      1.41 o 
   4  -8   2        5.51        4.57      1.00 o 
  -4  -7   2        8.33       10.22      2.05 o 
  -3  -7   2      237.04      247.76      9.97 o 
  -2  -7   2       28.95       23.40      1.42 o 
  -1  -7   2        7.32        8.11      0.74 o 
   0  -7   2      357.26      365.60      8.08 o 
   1  -7   2      602.39      607.39     30.74 o 
   2  -7   2        2.15        0.98      0.67 o 
   3  -7   2      260.15      244.70      6.85 o 
   4  -7   2       99.82       97.38      3.13 o 
  -4  -6   2       82.61       83.67      4.33 o 
  -3  -6   2        2.07        3.92      1.47 o 
  -2  -6   2      142.38      140.57      5.31 o 
  -1  -6   2      439.83      453.36      9.94 o 
   0  -6   2       43.14       37.83      1.16 o 
   1  -6   2       68.73       71.16      1.80 o 
   2  -6   2       96.64       91.81      2.78 o 
   3  -6   2       62.85       68.41      2.67 o 
   4  -6   2       40.18       38.82      1.69 o 
   5  -6   2       17.35       15.23      1.93 o 
  -5  -5   2       50.27       59.70      3.88 o 
  -4  -5   2        4.12        3.34      1.66 o 
  -3  -5   2      418.01      474.61     18.17 o 
  -2  -5   2      385.03      400.67     22.89 o 
  -1  -5   2      760.45      772.52     20.47 o 
   0  -5   2      604.07      629.49     13.64 o 
   1  -5   2     1674.43     1690.47     36.40 o 
   2  -5   2      152.55      152.81      4.30 o 
   3  -5   2       57.20       57.28      1.94 o 
   4  -5   2       60.82       64.37      2.22 o 
   5  -5   2       32.95       33.06      1.69 o 
  -5  -4   2        2.02        7.16      2.01 o 
  -4  -4   2       68.67       75.19      3.80 o 
  -3  -4   2      439.42      496.59     18.92 o 
  -2  -4   2       74.15       80.54      3.56 o 
  -1  -4   2      464.00      453.11      9.88 o 
   0  -4   2     2024.59     1969.70     42.38 o 
   1  -4   2     1098.76     1085.81     35.35 o 
   2  -4   2      199.01      208.64      4.63 o 
   3  -4   2      475.18      474.58     12.74 o 
   4  -4   2      307.01      307.79      8.47 o 
   5  -4   2        0.08        0.33      0.85 o 
  -5  -3   2       99.26      113.86      5.37 o 
  -4  -3   2       27.41       28.75      2.31 o 
  -3  -3   2       58.98       61.66      3.03 o 
  -2  -3   2     1531.38     1596.06     59.45 o 
  -1  -3   2      954.60      997.46     26.63 o 
   0  -3   2       83.12       87.61      2.02 o 
   1  -3   2     2784.33     2770.19     59.52 o 
   2  -3   2      765.29      660.40     14.27 o 
   3  -3   2        9.86       10.09      0.98 o 
   4  -3   2       28.36       29.00      1.83 o 
   5  -3   2      106.75      106.26      3.36 o 
  -5  -2   2       73.11       72.44      3.90 o 
  -4  -2   2       91.25       96.69      4.39 o 
  -3  -2   2     1136.14     1272.30     47.53 o 
  -2  -2   2      306.48      339.62     12.89 o 
  -1  -2   2      197.51      193.29      7.38 o 
   0  -2   2     1904.96     1906.49     41.00 o 
   1  -2   2      859.28      877.59     18.92 o 
   2  -2   2      319.21      325.51      8.27 o 
   3  -2   2      422.06      454.86     17.57 o 
   4  -2   2      446.26      441.97     17.17 o 
   5  -2   2       34.29       36.11      2.22 o 
  -5  -1   2        3.68        7.03      1.72 o 
  -4  -1   2      372.95      368.06     14.17 o 
  -3  -1   2      709.30      837.03     31.36 o 
  -2  -1   2      922.42     1076.98     40.17 o 
  -1  -1   2     2322.69     2282.40     84.76 o 
   0  -1   2     1775.69     1735.86     62.00 o 
   1  -1   2      118.85      120.81      3.12 o 
   2  -1   2      174.55      175.05      4.63 o 
   3  -1   2      918.02      995.44     38.12 o 
   4  -1   2        3.11        3.42      0.77 o 
   5  -1   2        3.06        2.64      0.99 o 
  -5   0   2       34.87       40.52      2.85 o 
  -4   0   2       17.46       22.91      1.99 o 
  -3   0   2      583.09      633.72     23.81 o 
  -2   0   2     1915.18     2110.71     78.43 o 
  -1   0   2      444.56      492.72     18.40 o 
   0   0   2        5.31       11.41      0.50 o 
   1   0   2     4933.40     4609.40    119.80 o 
   2   0   2     2175.55     2086.54     54.28 o 
  -5   1   2        6.98        7.90      0.98 o 
  -4   1   2      657.03      709.05     26.67 o 
  -3   1   2      903.02      998.84     37.29 o 
  -2   1   2      420.56      446.59     16.73 o 
  -1   1   2     1876.85     1933.33     51.47 o 
   0   1   2     4272.26     4004.83    106.67 o 
   1   1   2      568.30      536.54     11.58 o 
   2   1   2      866.90      877.97     22.92 o 
  -5   2   2       19.43       20.90      1.91 o 
  -4   2   2      555.19      521.39     18.96 o 
  -3   2   2      106.05      106.52      3.09 o 
  -2   2   2      422.99      411.49     11.08 o 
  -1   2   2     2404.88     2654.54     70.59 o 
   0   2   2        0.96        2.70      0.42 o 
   1   2   2       86.02      110.79      2.46 o 
   2   2   2     2666.52     2394.99     87.29 o 
  -5   3   2        2.69        0.86      1.16 o 
  -4   3   2        4.42        4.64      1.03 o 
  -3   3   2     1167.22     1242.52     33.18 o 
  -2   3   2      642.10      697.86     19.88 o 
  -1   3   2      262.10      291.72      9.22 o 
   0   3   2     1060.99     1134.68     30.24 o 
   1   3   2      245.19      236.75      8.68 o 
   2   3   2      151.47      140.65      3.84 o 
   3   3   2       85.95       82.75      3.25 o 
   5   3   2       52.99       57.92      3.36 o 
  -5   4   2       45.56       52.88      3.05 o 
  -4   4   2      638.58      637.55     24.81 o 
  -3   4   2      159.63      168.27      6.88 o 
  -2   4   2      118.81      114.72      4.74 o 
  -1   4   2     2449.99     2414.39     92.15 o 
   0   4   2     2820.47     2856.10     76.00 o 
   1   4   2      523.30      524.61     20.28 o 
   2   4   2     5137.56     5305.72    202.25 o 
   3   4   2      129.52      120.48      4.56 o 
   5   4   2       12.27       17.61      2.03 o 
  -5   5   2      105.32      106.05      4.93 o 
  -4   5   2        0.23        0.31      0.98 o 
  -3   5   2      498.20      513.38     20.00 o 
  -2   5   2      357.71      355.92     13.91 o 
  -1   5   2       13.11       10.22      1.01 o 
   0   5   2        1.77        2.24      0.71 o 
   1   5   2      543.40      509.75     19.78 o 
   2   5   2     1046.26     1119.60     43.03 o 
   3   5   2        2.89        3.42      1.01 o 
   5   5   2       55.50       63.83      3.68 o 
  -5   6   2        0.47        1.16      1.36 o 
  -4   6   2      190.50      173.77      7.33 o 
  -3   6   2       70.00       67.20      3.21 o 
  -2   6   2      155.84      151.35      6.23 o 
  -1   6   2      691.97      695.79     26.86 o 
   0   6   2      784.13      678.73     26.23 o 
   1   6   2       61.41       53.92      2.71 o 
   2   6   2      176.44      195.23      8.04 o 
   3   6   2       52.86       53.14      2.85 o 
   4   6   2       64.89       71.85      3.72 o 
   5   6   2        0.21        1.26      1.77 o 
  -4   7   2       56.65       52.22      2.89 o 
  -3   7   2       33.84       33.59      2.10 o 
  -2   7   2      433.68      406.14     15.93 o 
  -1   7   2      320.50      286.05     11.37 o 
   0   7   2      197.53      175.36      7.20 o 
   1   7   2      159.52      154.58      6.51 o 
   2   7   2      397.28      396.36     15.72 o 
   3   7   2       39.14       41.19      2.62 o 
   4   7   2        5.17        6.26      1.63 o 
  -4   8   2        4.09        3.66      1.18 o 
  -3   8   2      116.79      119.11      5.25 o 
  -2   8   2      461.05      405.56     15.99 o 
  -1   8   2       43.76       45.69      2.58 o 
   0   8   2       93.82       89.69      2.21 o 
   1   8   2      557.75      543.53     21.31 o 
   2   8   2        6.21        6.90      2.00 o 
   3   8   2       34.81       30.31      1.71 o 
   4   8   2       24.66       27.13      2.66 o 
  -3   9   2        0.63        0.77      1.20 o 
  -2   9   2       32.08       35.88      2.35 o 
  -1   9   2       72.60       68.17      3.44 o 
   0   9   2      165.88      166.45      7.08 o 
   1   9   2        0.01       -0.07      0.79 o 
   2   9   2       54.78       59.15      3.53 o 
   3   9   2       56.68       62.81      2.52 o 
  -3  10   2       14.04       16.03      1.77 o 
  -2  10   2      132.69      132.35      5.90 o 
  -1  10   2       35.71       34.56      2.38 o 
   0  10   2       26.29       28.06      2.28 o 
   1  10   2      101.31      102.87      4.91 o 
   2  10   2       13.64       13.78      2.05 o 
   3  10   2        2.00        1.38      1.59 o 
  -2  11   2       32.06       30.87      2.56 o 
  -1  11   2       23.55       24.11      2.24 o 
   0  11   2       48.52       50.23      3.13 o 
   1  11   2       23.04       21.57      2.14 o 
   2  11   2        0.05       -0.10      1.77 o 
  -2 -10   3       15.50       19.15      1.44 o 
  -1 -10   3       54.21       57.06      3.27 o 
   0 -10   3        1.26        1.79      1.34 o 
   1 -10   3       53.93       67.15      2.49 o 
   2 -10   3       47.46       49.47      2.21 o 
  -3  -9   3       51.25       46.85      3.17 o 
  -2  -9   3       39.21       35.11      1.81 o 
  -1  -9   3       92.36       97.79      3.17 o 
   0  -9   3       55.10       54.29      5.62 o 
   1  -9   3      180.32      178.59      5.20 o 
   2  -9   3        1.13        1.43      0.89 o 
   3  -9   3      104.70      111.23      5.06 o 
  -3  -8   3        0.82       -1.30      1.30 o 
  -2  -8   3      102.46      104.19      3.35 o 
  -1  -8   3      142.03      139.78      6.49 o 
   0  -8   3        1.50        1.92      0.61 o 
   1  -8   3       23.20       20.88      1.35 o 
   2  -8   3      244.97      247.50      6.96 o 
   3  -8   3       46.61       52.53      2.14 o 
   4  -8   3        0.47        0.98      1.53 o 
  -4  -7   3        0.02        0.90      1.53 o 
  -3  -7   3      120.22      127.43      5.58 o 
  -2  -7   3      195.38      196.99      5.67 o 
  -1  -7   3        3.78        4.39      0.60 o 
   0  -7   3       25.20       28.30      1.43 o 
   1  -7   3      611.11      611.26     25.49 o 
   2  -7   3       10.93       11.96      0.92 o 
   3  -7   3        0.28       -0.26      0.74 o 
   4  -7   3       31.26       34.73      2.48 o 
  -4  -6   3      132.49      139.23      6.13 o 
  -3  -6   3       61.75       57.33      3.13 o 
  -2  -6   3        2.27        2.31      1.27 o 
  -1  -6   3      213.19      202.98      4.62 o 
   0  -6   3      996.97     1036.05     22.42 o 
   1  -6   3      266.46      256.37      5.72 o 
   2  -6   3      556.13      582.43     17.67 o 
   3  -6   3      159.20      157.71      4.55 o 
   4  -6   3       18.88       16.85      1.68 o 
  -4  -5   3       21.82       27.41      2.30 o 
  -3  -5   3        4.34        4.07      1.26 o 
  -2  -5   3      957.60      918.83     34.44 o 
  -1  -5   3      280.69      267.40      7.12 o 
   0  -5   3       21.06       30.75      2.11 o 
   1  -5   3      526.56      552.99     12.02 o 
   2  -5   3     1205.54     1203.29     25.95 o 
   3  -5   3       48.40       41.13      1.83 o 
   4  -5   3      135.59      126.38      3.77 o 
   5  -5   3       61.05       65.18      3.58 o 
  -5  -4   3        0.78        0.42      1.72 o 
  -4  -4   3       50.10       55.35      3.17 o 
  -3  -4   3      360.97      347.26     13.42 o 
  -2  -4   3       59.05       62.60      2.91 o 
  -1  -4   3      228.34      234.92      5.23 o 
   0  -4   3      583.65      572.08     12.40 o 
   1  -4   3      156.09      138.93      3.16 o 
   2  -4   3        1.07        1.16      0.68 o 
   3  -4   3       64.55       58.49      3.45 o 
   4  -4   3       76.38       75.31      2.79 o 
   5  -4   3       47.99       52.65      3.11 o 
  -5  -3   3       73.83       77.81      4.03 o 
  -4  -3   3      334.44      351.62     13.68 o 
  -3  -3   3      133.73      134.26      5.59 o 
  -2  -3   3      829.69      804.56     30.14 o 
  -1  -3   3      936.53      900.73     24.09 o 
   0  -3   3     2647.32     2836.27     60.92 o 
   1  -3   3      387.37      420.15      9.14 o 
   2  -3   3     1399.21     1415.11     30.49 o 
   3  -3   3      201.69      195.11      7.08 o 
   4  -3   3        8.74        9.73      0.80 o 
   5  -3   3       13.08       13.26      1.66 o 
  -5  -2   3       18.68       23.06      2.08 o 
  -4  -2   3        2.74        3.88      1.30 o 
  -3  -2   3      130.78      126.23      5.23 o 
  -2  -2   3     1624.03     1562.38     58.17 o 
  -1  -2   3     1136.20     1263.27     47.02 o 
   0  -2   3      178.72      170.38      3.77 o 
   1  -2   3     2580.13     2535.08     54.48 o 
   2  -2   3     1600.00     1551.86     35.35 o 
   3  -2   3       13.42       14.82      1.06 o 
   4  -2   3      181.89      182.21      5.12 o 
   5  -2   3      139.44      145.79      6.13 o 
  -5  -1   3      113.33      120.31      5.29 o 
  -4  -1   3      390.66      382.08     14.65 o 
  -3  -1   3      227.99      214.03      8.34 o 
  -2  -1   3        2.31        1.79      0.71 o 
  -1  -1   3     3215.78     3242.73    120.38 o 
   0  -1   3     2067.62     2046.53     53.27 o 
   1  -1   3       70.62       69.52      1.99 o 
   2  -1   3     1214.66     1246.03     26.84 o 
   3  -1   3      516.54      483.68     10.75 o 
   4  -1   3       49.49       57.21      2.58 o 
   5  -1   3        0.38        0.93      0.74 o 
  -5   0   3       64.47       64.28      3.36 o 
  -4   0   3      321.44      304.10     11.73 o 
  -3   0   3       76.95       74.21      3.25 o 
  -2   0   3     2010.30     2062.16     76.64 o 
  -1   0   3      907.63      955.41     35.58 o 
   0   0   3       16.62       14.03      1.31 o 
   1   0   3     1208.99     1179.96     30.75 o 
   2   0   3      976.84      926.48     24.20 o 
   3   0   3      326.37      326.38     12.18 o 
   4   0   3       97.84      103.37      4.29 o 
   5   0   3      131.06      144.73      4.27 o 
  -5   1   3        0.32        0.44      0.83 o 
  -4   1   3        2.33        3.08      0.79 o 
  -3   1   3      850.97      822.12     30.74 o 
  -2   1   3     2338.10     2505.18     93.03 o 
  -1   1   3      468.79      535.07     14.33 o 
   0   1   3     2012.16     2044.68     54.44 o 
   1   1   3     1490.94     1491.35     32.07 o 
   2   1   3        1.85        3.30      0.85 o 
   3   1   3       35.39       31.18      1.61 o 
   4   1   3      393.51      368.57     13.79 o 
   5   1   3        8.29       11.89      1.36 o 
  -5   2   3      156.71      147.79      6.38 o 
  -4   2   3      145.14      135.90      3.97 o 
  -3   2   3      292.03      295.57      8.09 o 
  -2   2   3      327.98      340.55      9.21 o 
  -1   2   3     2946.00     3352.00    100.42 o 
   0   2   3     1080.71     1174.37     31.29 o 
   1   2   3      108.58      117.31      2.82 o 
   2   2   3     1408.97     1375.59     29.62 o 
   3   2   3      751.98      742.39     27.24 o 
   4   2   3        0.43        0.02      0.69 o 
  -5   3   3      145.41      139.60      6.13 o 
  -4   3   3        2.55        1.79      1.01 o 
  -3   3   3      912.94      963.74     25.79 o 
  -2   3   3     1848.01     2116.22     56.34 o 
  -1   3   3       66.06       87.47      2.76 o 
   0   3   3      655.41      662.91     17.73 o 
   1   3   3     2161.10     1991.68     53.04 o 
   2   3   3      593.18      576.39     14.43 o 
   3   3   3       51.54       52.00      2.22 o 
  -5   4   3        0.18       -0.51      1.26 o 
  -4   4   3       31.00       31.78      2.16 o 
  -3   4   3      969.42      956.13     46.39 o 
  -2   4   3        7.77        8.07      0.51 o 
  -1   4   3      255.28      221.14      7.02 o 
   0   4   3     1813.49     1701.61     45.27 o 
   1   4   3       84.47       81.09      2.40 o 
   2   4   3       55.24       61.11      2.83 o 
   3   4   3      745.81      744.12     28.71 o 
  -5   5   3       52.82       53.60      3.09 o 
  -4   5   3       28.04       28.67      2.08 o 
  -3   5   3       34.46       38.29      2.24 o 
  -2   5   3      994.88      970.52     37.30 o 
  -1   5   3      721.32      700.42     18.76 o 
   0   5   3       10.66       13.49      0.70 o 
   1   5   3      302.26      284.10     11.23 o 
   2   5   3      112.46      104.36      4.54 o 
   3   5   3      127.29      111.91      4.87 o 
  -4   6   3       19.52       19.11      1.79 o 
  -3   6   3      744.36      694.68     26.94 o 
  -2   6   3      421.11      414.54     16.21 o 
  -1   6   3        1.50        2.27      0.41 o 
   0   6   3      804.62      771.06     29.77 o 
   1   6   3      968.24      903.04     34.82 o 
   2   6   3      265.45      257.44     10.36 o 
   3   6   3      731.92      663.85     25.82 o 
   5   6   3        1.05        2.58      1.85 o 
  -4   7   3      169.92      157.37      6.74 o 
  -3   7   3       22.73       19.39      1.70 o 
  -2   7   3      266.38      266.47     10.67 o 
  -1   7   3      248.63      237.59      9.54 o 
   0   7   3      103.21       91.92      4.13 o 
   1   7   3       37.20       39.43      2.40 o 
   2   7   3       92.24       93.01      4.31 o 
   3   7   3      325.58      295.08     11.95 o 
  -4   8   3        2.77        2.79      1.28 o 
  -3   8   3      147.65      136.66      5.94 o 
  -2   8   3       57.61       54.16      2.87 o 
  -1   8   3      194.04      188.28      7.77 o 
   0   8   3      164.69      159.17      6.72 o 
   1   8   3      223.02      246.30     10.04 o 
   2   8   3       61.08       58.91      3.23 o 
   3   8   3        8.07       10.15      1.64 o 
   4   8   3        5.00        6.04      1.29 o 
  -3   9   3       62.12       61.29      3.32 o 
  -2   9   3       52.89       45.35      2.64 o 
  -1   9   3      126.22      124.77      5.54 o 
   0   9   3      136.56      136.50      6.00 o 
   1   9   3       85.67       83.95      4.11 o 
   2   9   3       12.58       16.98      1.91 o 
   3   9   3       67.39       67.81      2.94 o 
  -3  10   3        0.87        2.44      1.42 o 
  -2  10   3       39.21       39.43      2.60 o 
  -1  10   3      249.05      219.76      9.16 o 
   0  10   3        1.80        1.97      1.32 o 
   1  10   3        3.24        2.01      1.45 o 
   2  10   3      110.18      114.78      3.72 o 
   3  10   3        5.78        6.26      1.26 o 
  -2  11   3        3.99        5.20      1.64 o 
  -1  11   3        0.43        0.59      1.40 o 
   0  11   3       17.67       18.34      1.97 o 
   1  11   3       45.55       45.63      3.03 o 
   2  11   3        3.89        5.06      1.83 o 
  -1 -10   4       35.65       40.32      2.83 o 
   0 -10   4        0.49        1.09      1.42 o 
   1 -10   4       17.94       23.93      1.58 o 
  -2  -9   4       92.40       91.94      3.13 o 
  -1  -9   4        3.81        2.46      0.95 o 
   0  -9   4       37.83       46.35      1.98 o 
   1  -9   4      101.08      104.71      3.36 o 
   2  -9   4       25.32       32.41      2.50 o 
   3  -9   4        1.20        1.81      1.53 o 
  -3  -8   4       38.03       35.61      2.71 o 
  -2  -8   4       26.59       31.53      2.80 o 
  -1  -8   4       47.53       52.05      1.64 o 
   0  -8   4      260.47      278.94      6.31 o 
   1  -8   4        5.86        5.34      0.87 o 
   2  -8   4       51.26       67.21      3.22 o 
   3  -8   4       71.44       76.83      3.84 o 
  -3  -7   4       42.71       47.87      2.98 o 
  -2  -7   4      242.72      239.57      6.82 o 
  -1  -7   4      292.55      292.79      6.86 o 
   0  -7   4      106.17      114.48      2.81 o 
   1  -7   4      132.56      137.09      4.04 o 
   2  -7   4      397.45      395.59     10.78 o 
   3  -7   4        5.74        5.77      1.38 o 
   4  -7   4       72.73       80.77      4.07 o 
  -4  -6   4        3.22        0.40      1.63 o 
  -3  -6   4      330.19      326.50     12.77 o 
  -2  -6   4       44.60       41.89      2.48 o 
  -1  -6   4      196.80      202.50      4.64 o 
   0  -6   4      368.58      366.81      8.11 o 
   1  -6   4       10.05       10.88      0.83 o 
   2  -6   4      120.89      118.77      3.84 o 
   3  -6   4      240.55      225.89      8.91 o 
   4  -6   4       72.80       79.27      3.92 o 
  -4  -5   4      121.03      120.90      5.39 o 
  -3  -5   4       38.61       39.97      2.56 o 
  -2  -5   4      266.30      256.98     10.04 o 
  -1  -5   4      670.34      657.13     14.32 o 
   0  -5   4       82.17       76.64      1.94 o 
   1  -5   4        1.21        1.22      0.43 o 
   2  -5   4      567.78      540.91     19.40 o 
   3  -5   4       52.46       55.04      1.94 o 
   4  -5   4        4.67        5.88      1.42 o 
   5  -5   4       14.31       17.33      2.01 o 
  -4  -4   4       13.75       16.12      1.79 o 
  -3  -4   4      467.81      454.73     17.38 o 
  -2  -4   4      348.77      336.29     12.91 o 
  -1  -4   4       77.35       77.19      2.38 o 
   0  -4   4      167.90      158.10      3.60 o 
   1  -4   4     1607.75     1666.06     35.84 o 
   2  -4   4      641.96      613.63     13.34 o 
   3  -4   4      287.88      282.15     10.22 o 
   4  -4   4       78.18       87.49      4.05 o 
   5  -4   4       14.23       17.18      1.91 o 
  -5  -3   4        0.57       -1.47      1.57 o 
  -4  -3   4      393.34      380.08     14.68 o 
  -3  -3   4      205.39      194.13      7.73 o 
  -2  -3   4       30.56       37.33      2.08 o 
  -1  -3   4     2189.10     2233.96     83.07 o 
   0  -3   4      939.72      876.61     18.95 o 
   1  -3   4      309.51      338.94      7.42 o 
   2  -3   4      270.12      272.51      6.02 o 
   3  -3   4     1033.22      971.69     25.96 o 
   4  -3   4       88.21       89.79      4.07 o 
   5  -3   4       29.96       28.20      2.40 o 
  -5  -2   4       66.23       61.72      3.40 o 
  -4  -2   4        5.80        6.10      1.36 o 
  -3  -2   4       60.12       54.42      2.75 o 
  -2  -2   4      758.60      729.87     27.37 o 
  -1  -2   4      298.66      289.42     11.02 o 
   0  -2   4      194.64      220.95      5.96 o 
   1  -2   4      421.47      379.77      8.28 o 
   2  -2   4      261.96      251.60      5.55 o 
   3  -2   4       47.96       49.29      1.36 o 
   4  -2   4       14.70       15.67      1.47 o 
   5  -2   4       38.44       43.73      2.75 o 
  -5  -1   4       34.69       32.48      2.52 o 
  -4  -1   4      138.00      130.43      5.48 o 
  -3  -1   4     1084.17     1024.19     38.32 o 
  -2  -1   4      799.87      831.71     31.12 o 
  -1  -1   4      858.86      883.55     32.99 o 
   0  -1   4      894.02      917.81     24.00 o 
   1  -1   4     3020.62     3100.46    125.83 o 
   2  -1   4       48.57       53.94      1.34 o 
   3  -1   4      601.11      591.01     12.84 o 
   4  -1   4      128.17      125.28      3.64 o 
   5  -1   4        0.28        0.98      1.24 o 
  -5   0   4       93.50       95.16      4.37 o 
  -4   0   4      141.89      139.33      5.75 o 
  -3   0   4      144.50      142.01      5.71 o 
  -2   0   4       43.68       34.80      1.85 o 
  -1   0   4     2790.14     3044.32    113.04 o 
   0   0   4     2709.28     2902.67     62.36 o 
   1   0   4       23.68       28.95      1.03 o 
   2   0   4     1328.08     1296.67     34.52 o 
   3   0   4      836.26      809.47     21.25 o 
   4   0   4        3.77        8.39      1.14 o 
   5   0   4       33.45       32.67      2.35 o 
  -5   1   4      167.27      156.76      4.70 o 
  -4   1   4      173.38      165.87      4.81 o 
  -3   1   4      827.38      823.25     30.82 o 
  -2   1   4      641.92      649.31     24.31 o 
  -1   1   4      214.88      241.22      6.57 o 
   0   1   4     2110.83     2255.77     82.27 o 
   1   1   4     1845.76     1742.79     37.50 o 
   2   1   4      341.62      353.68      9.36 o 
   3   1   4      159.67      158.42      4.38 o 
   4   1   4      138.48      151.19      5.98 o 
   5   1   4       28.32       37.23      2.44 o 
  -5   2   4       23.41       27.67      2.28 o 
  -4   2   4      157.02      162.56      4.71 o 
  -3   2   4      741.64      738.14     19.85 o 
  -2   2   4        5.90        8.39      0.84 o 
  -1   2   4     1740.09     1972.68     52.53 o 
   0   2   4     1453.98     1486.30     42.40 o 
   1   2   4       43.40       40.25      1.03 o 
   2   2   4      265.61      262.62      5.76 o 
   3   2   4      439.82      431.48     11.43 o 
   4   2   4      169.12      165.41      6.45 o 
  -5   3   4       76.98       81.02      4.03 o 
  -4   3   4       33.10       31.19      2.14 o 
  -3   3   4       60.24       70.11      2.26 o 
  -2   3   4      879.27      885.65     23.70 o 
  -1   3   4     2966.14     3484.64     92.70 o 
   0   3   4       49.09       58.34      1.74 o 
   1   3   4      700.14      660.96     20.42 o 
   2   3   4      644.81      613.64     13.28 o 
   3   3   4       40.08       35.53      1.70 o 
  -5   4   4        4.52        2.30      1.45 o 
  -4   4   4      174.53      182.64      7.65 o 
  -3   4   4      238.95      248.86      6.90 o 
  -2   4   4      837.66      897.25     23.99 o 
  -1   4   4       16.74       20.55      0.90 o 
   0   4   4     1500.11     1471.57     39.21 o 
   1   4   4      708.28      659.27     17.69 o 
   2   4   4      105.74      116.57      6.47 o 
   3   4   4      199.50      187.42      7.59 o 
  -5   5   4       89.61       85.09      4.27 o 
  -4   5   4      333.98      341.57     13.68 o 
  -3   5   4        6.29        6.79      1.16 o 
  -2   5   4      523.24      533.38     14.37 o 
  -1   5   4     1589.03     1590.61     42.41 o 
   0   5   4       59.66       55.97      1.78 o 
   1   5   4       32.82       32.74      1.30 o 
   2   5   4      509.05      481.87     18.77 o 
   3   5   4      252.99      267.75     10.71 o 
  -4   6   4        6.73        6.65      1.40 o 
  -3   6   4       22.01       20.23      1.77 o 
  -2   6   4      914.22      854.69     32.98 o 
  -1   6   4       27.21       27.12      1.11 o 
   0   6   4       66.02       62.67      2.00 o 
   1   6   4      649.79      622.09     16.76 o 
   2   6   4       91.72       83.44      3.84 o 
   3   6   4       51.60       42.20      2.52 o 
  -4   7   4       52.71       48.48      2.87 o 
  -3   7   4       48.54       47.07      2.66 o 
  -2   7   4      129.88      125.88      5.39 o 
  -1   7   4      423.18      410.51     11.13 o 
   0   7   4      397.90      383.39     15.11 o 
   1   7   4        9.96       10.28      1.32 o 
   2   7   4       50.94       57.92      3.07 o 
   3   7   4       15.71       21.36      2.10 o 
  -4   8   4       41.23       33.76      2.50 o 
  -3   8   4        0.24       -0.12      1.07 o 
  -2   8   4      389.86      365.19     14.50 o 
  -1   8   4      321.82      315.69     12.60 o 
   0   8   4       14.62       14.01      1.47 o 
   1   8   4      128.87      137.91      6.04 o 
   2   8   4      187.79      172.66      7.37 o 
   3   8   4       91.01       84.91      4.29 o 
   4   8   4       81.02       66.99      3.88 o 
  -3   9   4      140.94      134.82      6.00 o 
  -2   9   4       66.52       59.39      3.19 o 
  -1   9   4       52.30       52.77      2.96 o 
   0   9   4       74.56       75.45      3.82 o 
   1   9   4       52.57       61.90      3.42 o 
   2   9   4       34.55       32.80      2.48 o 
   3   9   4        3.48        6.99      1.75 o 
  -2  10   4       60.73       55.23      3.17 o 
  -1  10   4       21.94       25.03      2.20 o 
   0  10   4      109.84      115.90      5.37 o 
   1  10   4       15.61       19.66      2.05 o 
   2  10   4       28.58       33.74      2.71 o 
   3  10   4       16.58       18.09      2.26 o 
  -1  11   4       30.11       27.11      2.38 o 
   0  11   4       16.18       17.54      2.01 o 
   1  11   4       30.60       33.16      2.75 o 
   2  11   4       21.77       23.20      2.40 o 
  -2  -9   5       15.28       14.46      1.87 o 
  -1  -9   5       62.43       65.00      2.90 o 
   0  -9   5        3.41        4.68      1.00 o 
   1  -9   5       86.77      101.64      4.74 o 
   2  -9   5       52.50       53.15      3.19 o 
  -2  -8   5       31.46       29.38      2.40 o 
  -1  -8   5      192.37      201.36      4.73 o 
   0  -8   5      137.94      146.39      3.55 o 
   1  -8   5        8.18       11.20      1.33 o 
   2  -8   5       13.15       15.65      1.77 o 
   3  -8   5       16.48       18.17      1.99 o 
  -3  -7   5       69.28       64.30      3.52 o 
  -2  -7   5       60.68       65.34      3.36 o 
  -1  -7   5      367.75      353.87     12.14 o 
   0  -7   5       55.42       57.45      1.69 o 
   1  -7   5       23.87       26.33      1.56 o 
   2  -7   5      137.99      143.43      6.00 o 
   3  -7   5       50.46       57.22      3.21 o 
  -4  -6   5       46.75       43.39      2.96 o 
  -3  -6   5       60.53       63.79      3.38 o 
  -2  -6   5      239.99      231.98      9.22 o 
  -1  -6   5        7.18        9.00      0.71 o 
   0  -6   5       38.63       40.73      1.31 o 
   1  -6   5      575.87      603.52     13.18 o 
   2  -6   5       51.94       49.19      2.73 o 
   3  -6   5       14.15       20.46      1.81 o 
   4  -6   5       49.41       49.00      3.01 o 
  -4  -5   5       87.40       81.41      4.05 o 
  -3  -5   5      178.49      164.02      6.80 o 
  -2  -5   5       29.14       29.52      2.10 o 
  -1  -5   5      609.55      572.11     21.63 o 
   0  -5   5     1005.35     1003.32     21.74 o 
   1  -5   5       22.71       30.86      1.08 o 
   2  -5   5      113.79      106.98      3.20 o 
   3  -5   5      422.00      426.58     16.17 o 
   4  -5   5       24.10       28.04      2.28 o 
  -4  -4   5        1.57        1.26      1.47 o 
  -3  -4   5        2.53        2.56      1.28 o 
  -2  -4   5      922.09      885.58     33.26 o 
  -1  -4   5      270.88      268.09     10.36 o 
   0  -4   5      172.07      188.17      4.27 o 
   1  -4   5      511.64      518.71     11.32 o 
   2  -4   5       29.92       31.21      1.16 o 
   3  -4   5      247.70      236.87      6.51 o 
   4  -4   5      118.85      119.14      5.19 o 
   5  -4   5       52.81       55.19      3.38 o 
  -4  -3   5        4.73        4.94      1.45 o 
  -3  -3   5      447.40      417.07     15.99 o 
  -2  -3   5      409.45      422.64     16.09 o 
  -1  -3   5      246.13      236.12      9.14 o 
   0  -3   5     1081.39     1200.30     31.41 o 
   1  -3   5      201.67      196.28      4.40 o 
   2  -3   5       19.22       18.67      2.00 o 
   3  -3   5      243.44      232.08      6.36 o 
   4  -3   5       65.32       63.65      3.29 o 
   5  -3   5       10.26        9.59      1.72 o 
  -5  -2   5      116.04      119.93      5.39 o 
  -4  -2   5      232.39      217.39      8.73 o 
  -3  -2   5        2.36        4.84      1.14 o 
  -2  -2   5      825.09      812.24     30.47 o 
  -1  -2   5      805.13      765.02     28.66 o 
   0  -2   5      541.89      574.94     15.17 o 
   1  -2   5       15.18       15.69      1.80 o 
   2  -2   5     1062.80     1069.11     27.98 o 
   3  -2   5      589.25      582.46     15.40 o 
   4  -2   5       83.17       79.92      4.44 o 
   5  -2   5       17.48       15.72      1.83 o 
  -5  -1   5       55.92       56.45      3.25 o 
  -4  -1   5       19.28       20.33      1.89 o 
  -3  -1   5     1051.79     1016.03     38.06 o 
  -2  -1   5      779.67      767.98     28.80 o 
  -1  -1   5      406.38      478.89     18.06 o 
   0  -1   5     2180.83     2296.86     59.83 o 
   1  -1   5     1103.30      999.36     26.15 o 
   2  -1   5      655.72      671.79     17.67 o 
   3  -1   5       22.12       18.83      1.40 o 
   4  -1   5      431.47      389.68     24.93 o 
   5  -1   5       50.17       54.92      3.15 o 
  -5   0   5       89.29       94.89      3.20 o 
  -4   0   5      195.42      185.07      7.45 o 
  -3   0   5       58.49       57.75      2.83 o 
  -2   0   5       15.22       15.86      1.42 o 
  -1   0   5      762.72      793.74     29.71 o 
   0   0   5      737.10      767.65     20.54 o 
   1   0   5       11.76       16.22      1.49 o 
   2   0   5      156.72      144.24      4.01 o 
   3   0   5      194.40      196.54      4.42 o 
   4   0   5       73.26       68.56      3.23 o 
   5   0   5        0.12       -0.06      1.18 o 
  -5   1   5      138.11      136.18      4.22 o 
  -4   1   5      213.20      204.05      8.24 o 
  -3   1   5       85.76       89.90      2.79 o 
  -2   1   5     1640.92     1731.25     46.19 o 
  -1   1   5     1572.75     1806.28     48.14 o 
   0   1   5      304.26      342.72      9.24 o 
   1   1   5      498.99      460.80     12.15 o 
   2   1   5     1450.50     1402.70     36.61 o 
   3   1   5        4.51        5.22      0.63 o 
   4   1   5      129.29      128.07      5.21 o 
  -5   2   5        5.41        3.48      1.42 o 
  -4   2   5      114.33      108.68      3.37 o 
  -3   2   5      361.87      362.32      9.92 o 
  -2   2   5      684.72      759.93     20.40 o 
  -1   2   5       33.55       57.25      3.18 o 
   0   2   5     2002.43     2000.54     53.27 o 
   1   2   5     1673.33     1581.60     34.01 o 
   2   2   5      133.43      140.39      3.18 o 
   3   2   5      321.10      291.29      7.83 o 
   4   2   5      241.05      252.51      9.66 o 
  -5   3   5      182.36      183.50      7.87 o 
  -4   3   5      524.41      528.16     20.71 o 
  -3   3   5      108.86      105.53      3.17 o 
  -2   3   5      764.08      879.30     23.57 o 
  -1   3   5      771.37      786.85     21.08 o 
   0   3   5      622.62      641.40     17.20 o 
   1   3   5      295.84      281.74      7.67 o 
   2   3   5      635.65      615.16     19.51 o 
   3   3   5      252.99      261.62      7.05 o 
  -4   4   5        7.88        8.68      1.45 o 
  -3   4   5      202.93      233.63      6.55 o 
  -2   4   5      926.92      982.24     26.30 o 
  -1   4   5       29.67       29.38      1.15 o 
   0   4   5      566.89      552.73     14.86 o 
   1   4   5      958.67      930.15     24.91 o 
   2   4   5      113.81      112.62      3.32 o 
   3   4   5       16.63       22.16      1.64 o 
  -4   5   5      110.34      111.95      5.10 o 
  -3   5   5      102.85      112.66      4.96 o 
  -2   5   5      191.96      185.54     14.90 o 
  -1   5   5      397.67      359.59      9.76 o 
   0   5   5     1716.80     1750.48     46.67 o 
   1   5   5        8.86        7.08      1.22 o 
   2   5   5      130.61      124.43      3.65 o 
   3   5   5      159.68      154.65      6.43 o 
  -4   6   5       40.52       41.07      2.83 o 
  -3   6   5       73.33       76.16      3.72 o 
  -2   6   5      135.21      138.82      5.86 o 
  -1   6   5      806.58      798.37     21.42 o 
   0   6   5       20.72       17.51      1.02 o 
   1   6   5      363.44      352.21      9.65 o 
   2   6   5      210.22      174.90      7.25 o 
   3   6   5       44.89       47.20      2.73 o 
  -4   7   5       84.25       75.17      3.88 o 
  -3   7   5      378.20      354.68     14.17 o 
  -2   7   5       45.99       42.58      2.46 o 
  -1   7   5       77.93       82.09      2.52 o 
   0   7   5      604.72      608.38     16.43 o 
   1   7   5      102.80      105.31      3.23 o 
   2   7   5        4.07        7.11      1.32 o 
   3   7   5       62.55       62.71      3.42 o 
  -3   8   5       25.08       23.92      2.03 o 
  -2   8   5        5.48        5.27      1.26 o 
  -1   8   5      472.16      452.73     17.81 o 
   0   8   5       59.42       54.96      3.01 o 
   1   8   5        2.46        2.44      1.26 o 
   2   8   5      113.80      120.55      5.43 o 
   3   8   5       25.53       31.47      2.66 o 
   4   8   5       26.47       24.17      2.44 o 
  -3   9   5       23.89       22.12      2.16 o 
  -2   9   5       31.86       29.73      2.28 o 
  -1   9   5      131.79      119.85      5.41 o 
   0   9   5       98.44      102.59      4.78 o 
   1   9   5      116.14      122.20      5.56 o 
   2   9   5       10.31       10.47      1.68 o 
   3   9   5        3.74        0.21      1.64 o 
  -2  10   5       10.67        9.17      1.63 o 
  -1  10   5       95.75       98.60      4.76 o 
   0  10   5      107.39      116.58      5.52 o 
   1  10   5       15.37       16.30      1.91 o 
   2  10   5       10.07       12.99      1.93 o 
  -1  11   5       51.06       43.62      2.91 o 
   0  11   5        2.88        4.09      1.63 o 
   1  11   5        9.72       14.37      1.97 o 
  -1  -9   6       43.63       43.48      3.25 o 
   0  -9   6        3.01        3.40      1.66 o 
   1  -9   6        6.09        6.95      1.68 o 
  -2  -8   6       64.09       62.45      3.46 o 
  -1  -8   6       16.81       15.76      1.76 o 
   0  -8   6      141.83      153.07      3.75 o 
   1  -8   6       92.39       89.12      4.33 o 
   2  -8   6       62.11       70.20      3.78 o 
  -3  -7   6        1.05        1.38      1.57 o 
  -2  -7   6       16.68       19.47      1.91 o 
  -1  -7   6       38.54       41.09      2.62 o 
   0  -7   6      267.54      278.18      6.33 o 
   1  -7   6        3.86        3.44      0.91 o 
   2  -7   6       92.58      106.06      4.80 o 
   3  -7   6       94.73       98.41      4.62 o 
  -3  -6   6       88.08       86.88      4.19 o 
  -2  -6   6      260.12      258.62     10.25 o 
  -1  -6   6      154.32      138.77      5.84 o 
   0  -6   6      252.43      261.05      5.93 o 
   1  -6   6      256.46      257.96      7.14 o 
   2  -6   6       33.19       37.86      2.50 o 
   3  -6   6        0.92       -0.98      1.26 o 
   4  -6   6        7.95        9.35      1.79 o 
  -3  -5   6       16.87       16.72      1.81 o 
  -2  -5   6      345.52      322.02     12.52 o 
  -1  -5   6       33.04       29.81      2.10 o 
   0  -5   6      761.20      784.82     17.09 o 
   1  -5   6      172.58      188.29      6.11 o 
   2  -5   6        3.35        4.21      0.81 o 
   3  -5   6       94.56       91.62      4.26 o 
   4  -5   6       47.55       49.10      3.03 o 
  -4  -4   6      135.77      126.66      5.61 o 
  -3  -4   6       55.94       52.02      2.87 o 
  -2  -4   6      100.28       96.30      4.26 o 
  -1  -4   6      718.12      717.45     27.05 o 
   0  -4   6       21.29       19.66      1.24 o 
   1  -4   6        1.96        2.41      0.45 o 
   2  -4   6      572.84      586.10     17.86 o 
   3  -4   6       79.98       81.22      3.19 o 
   4  -4   6        0.04        2.01      1.34 o 
  -4  -3   6       14.14       14.80      1.79 o 
  -3  -3   6      337.34      318.82     12.42 o 
  -2  -3   6      633.23      597.70     22.62 o 
  -1  -3   6        4.76        4.64      1.03 o 
   0  -3   6      714.18      693.85     18.32 o 
   1  -3   6     1493.60     1493.26     39.05 o 
   2  -3   6       18.32       18.17      1.19 o 
   3  -3   6       24.43       24.32      1.35 o 
   4  -3   6      211.69      196.27      7.92 o 
   5  -3   6       20.61       26.08      2.46 o 
  -4  -2   6      257.26      234.18      9.38 o 
  -3  -2   6       32.52       31.03      2.12 o 
  -2  -2   6        6.77        6.51      1.12 o 
  -1  -2   6     1391.60     1357.78     50.69 o 
   0  -2   6      675.41      699.97     18.45 o 
   1  -2   6       19.72       20.39      2.18 o 
   2  -2   6      349.11      346.87      9.32 o 
   3  -2   6       35.03       38.18      1.58 o 
   4  -2   6      236.75      244.57      6.81 o 
   5  -2   6       28.57       32.51      2.60 o 
  -4  -1   6        1.11       -0.49      1.24 o 
  -3  -1   6       11.67       10.51      1.34 o 
  -2  -1   6      772.08      738.96     27.80 o 
  -1  -1   6     1249.33     1300.41     48.55 o 
   0  -1   6       69.48       63.28      2.04 o 
   1  -1   6      892.43      915.85     25.08 o 
   2  -1   6      207.37      203.50      5.59 o 
   3  -1   6       36.20       34.40      5.60 o 
   4  -1   6       38.88       43.36      1.86 o 
   5  -1   6       33.72       33.41      2.50 o 
  -4   0   6      250.16      232.27      9.24 o 
  -3   0   6      602.07      575.31     21.77 o 
  -2   0   6      182.06      174.53      6.93 o 
  -1   0   6      585.67      645.89     24.30 o 
   0   0   6      793.44      786.87     21.07 o 
   1   0   6      783.96      775.71     20.38 o 
   2   0   6       10.19       13.85      0.87 o 
   3   0   6      327.74      317.74      8.57 o 
   4   0   6      263.96      252.39     13.90 o 
   5   0   6       14.85       16.09      1.79 o 
  -4   1   6      282.20      285.62      8.01 o 
  -3   1   6      168.81      161.88     11.85 o 
  -2   1   6     1431.53     1509.82     40.35 o 
  -1   1   6     1280.52     1326.04     35.42 o 
   0   1   6      950.41     1022.62     27.32 o 
   1   1   6      732.04      777.94     20.42 o 
   2   1   6      452.32      416.08     11.04 o 
   3   1   6      441.91      431.36     11.49 o 
   4   1   6        6.31        8.52      0.90 o 
  -4   2   6      105.31      107.75      3.41 o 
  -3   2   6      293.33      299.84      8.31 o 
  -2   2   6      178.41      187.69      5.29 o 
  -1   2   6       12.96       15.44      0.95 o 
   0   2   6      335.30      308.02      8.37 o 
   1   2   6      775.94      716.92     43.18 o 
   2   2   6       35.78       34.69      1.03 o 
   3   2   6       11.91       13.42      0.85 o 
   4   2   6       57.73       60.31      2.12 o 
  -4   3   6      251.17      251.38     10.29 o 
  -3   3   6      518.95      542.21     14.72 o 
  -2   3   6        4.95        6.60      1.51 o 
  -1   3   6     1179.95     1260.32     33.66 o 
   0   3   6     1222.53     1266.28     33.81 o 
   1   3   6        9.21       10.78      0.69 o 
   2   3   6      122.43      116.97      2.72 o 
   3   3   6      439.34      423.15     11.26 o 
  -4   4   6       63.34       63.16      3.42 o 
  -3   4   6       33.06       36.46      1.64 o 
  -2   4   6      366.32      402.22     10.97 o 
  -1   4   6      919.02      973.49     26.07 o 
   0   4   6      149.38      157.46      4.42 o 
   1   4   6      680.84      674.48     18.13 o 
   2   4   6      503.63      485.00     13.13 o 
   3   4   6       88.57       86.32      3.84 o 
  -4   5   6      203.62      205.47      8.65 o 
  -3   5   6      807.23      768.01     29.82 o 
  -2   5   6       13.64       15.43      1.00 o 
  -1   5   6      205.91      225.67      6.25 o 
   0   5   6      355.84      329.37      8.99 o 
   1   5   6      494.17      499.61     13.54 o 
   2   5   6        3.00        2.35      0.67 o 
   3   5   6       99.94      100.13      3.11 o 
  -4   6   6      137.98      132.95      6.06 o 
  -3   6   6        2.11        5.27      1.32 o 
  -2   6   6      140.17      136.31      5.82 o 
  -1   6   6      631.98      583.99     46.65 o 
   0   6   6       92.42       86.74      2.69 o 
   1   6   6       65.39       70.07      2.33 o 
   2   6   6      263.89      238.78     13.70 o 
   3   6   6       54.77       54.52      2.93 o 
  -3   7   6       73.30       73.85      3.76 o 
  -2   7   6      103.20       99.85      4.53 o 
  -1   7   6      201.45      193.33      6.50 o 
   0   7   6       80.68       79.88      2.54 o 
   1   7   6      559.60      595.05     17.81 o 
   2   7   6       23.74       23.61      2.03 o 
   3   7   6        9.62       16.07      1.79 o 
  -3   8   6       67.39       64.61      3.46 o 
  -2   8   6        8.56       10.45      1.53 o 
  -1   8   6       20.99       24.50      2.01 o 
   0   8   6      348.52      344.26      9.48 o 
   1   8   6       33.54       37.52      2.62 o 
   2   8   6       49.04       52.52      3.07 o 
   3   8   6       33.47       33.51      2.79 o 
  -2   9   6      203.27      195.50      8.28 o 
  -1   9   6       47.21       43.74      2.73 o 
   0   9   6        0.15       -0.06      1.20 o 
   1   9   6      118.13      124.62      5.67 o 
   2   9   6       34.39       35.88      2.62 o 
   3   9   6        5.89        6.38      1.85 o 
  -2  10   6       29.72       30.54      2.52 o 
  -1  10   6        0.31       -0.92      1.40 o 
   0  10   6      129.32      137.83      6.30 o 
   1  10   6       28.94       29.00      2.54 o 
   2  10   6        0.59       -0.63      1.61 o 
   0  11   6       65.52       62.81      3.74 o 
  -1  -8   7       15.86       15.49      1.95 o 
   0  -8   7       17.31       23.23      2.84 o 
   1  -8   7      103.60      112.04      5.19 o 
  -2  -7   7        3.82        2.83      1.57 o 
  -1  -7   7       63.57       67.59      3.54 o 
   0  -7   7      101.61      107.78      6.59 o 
   1  -7   7       27.96       27.65      2.42 o 
   2  -7   7        1.52        2.77      1.53 o 
  -3  -6   7        0.94        0.98      1.57 o 
  -2  -6   7       90.57       86.66      4.15 o 
  -1  -6   7      267.57      254.31     10.12 o 
   0  -6   7      104.28       98.84      3.22 o 
   1  -6   7      126.25      133.32      4.05 o 
   2  -6   7      120.23      110.93      5.00 o 
   3  -6   7       98.40      101.08      4.76 o 
  -3  -5   7      190.41      176.96      7.39 o 
  -2  -5   7       36.27       33.18      2.33 o 
  -1  -5   7        2.34        2.85      1.22 o 
   0  -5   7       32.98       39.59      1.75 o 
   1  -5   7      536.42      522.61     14.00 o 
   2  -5   7       50.50       40.94      1.80 o 
   3  -5   7       34.72       38.06      2.60 o 
   4  -5   7       74.40       83.15      4.19 o 
  -3  -4   7      124.59      104.32      4.74 o 
  -2  -4   7      189.24      174.04      7.12 o 
  -1  -4   7      528.32      532.05     20.23 o 
   0  -4   7      372.22      346.47      9.42 o 
   1  -4   7      135.72      130.34      9.73 o 
   2  -4   7      213.79      210.12      5.89 o 
   3  -4   7       53.48       53.42      2.09 o 
   4  -4   7        3.70        4.51      1.49 o 
  -4  -3   7        0.89        4.29      1.61 o 
  -3  -3   7       53.74       46.99      2.79 o 
  -2  -3   7       61.73       59.66      3.09 o 
  -1  -3   7      908.84      892.80     33.56 o 
   0  -3   7        2.88        7.93      1.68 o 
   1  -3   7      832.52      778.76     20.57 o 
   2  -3   7      233.12      236.37      6.55 o 
   3  -3   7        0.58        0.31      0.81 o 
   4  -3   7       30.29       29.58      2.31 o 
  -4  -2   7      147.07      137.26      5.96 o 
  -3  -2   7      483.47      441.75     16.94 o 
  -2  -2   7       11.40       11.81      1.38 o 
  -1  -2   7       25.88       25.13      1.95 o 
   0  -2   7      961.90      983.95     26.82 o 
   1  -2   7      132.07      122.62      3.61 o 
   2  -2   7       32.35       35.13      2.30 o 
   3  -2   7      282.37      278.44      7.63 o 
   4  -2   7       45.56       47.38      1.99 o 
  -4  -1   7      178.27      157.37      6.61 o 
  -3  -1   7        1.05        2.35      1.22 o 
  -2  -1   7      607.32      568.47     21.54 o 
  -1  -1   7     1173.65     1242.53     46.46 o 
   0  -1   7      185.81      193.00      5.38 o 
   1  -1   7      325.19      326.22      8.81 o 
   2  -1   7      909.67      895.34     23.55 o 
   3  -1   7       64.79       60.05      2.23 o 
   4  -1   7        0.06        0.43      0.80 o 
   5  -1   7       54.20       61.78      3.48 o 
  -4   0   7       30.24       30.64      2.05 o 
  -3   0   7      600.28      597.09     22.65 o 
  -2   0   7      131.46      129.91      5.39 o 
  -1   0   7       87.55       97.69      2.94 o 
   0   0   7     1044.57     1091.63     29.18 o 
   1   0   7      762.30      755.28     19.89 o 
   2   0   7       31.13       32.33      1.41 o 
   3   0   7       98.96       92.25      2.86 o 
   4   0   7       10.51       12.95      1.10 o 
   5   0   7      114.77      121.16      5.35 o 
  -4   1   7      234.72      222.64      6.42 o 
  -3   1   7       24.49       31.17      1.51 o 
  -2   1   7      119.38      125.70      4.59 o 
  -1   1   7      638.97      650.53     21.55 o 
   0   1   7     1479.06     1574.66     41.97 o 
   1   1   7        0.47        0.58      0.57 o 
   2   1   7      369.78      363.86      9.75 o 
   3   1   7      104.45       99.16      3.02 o 
   4   1   7       24.93       24.05      1.44 o 
  -4   2   7       31.25       28.58      1.63 o 
  -3   2   7      236.32      232.06      6.57 o 
  -2   2   7      695.22      756.56     20.39 o 
  -1   2   7      537.30      568.07     15.34 o 
   0   2   7      118.19      123.00      3.53 o 
   1   2   7      363.55      339.74     21.84 o 
   2   2   7      451.15      453.98     12.07 o 
   3   2   7       24.04       26.90      3.12 o 
   4   2   7       51.27       45.39      2.69 o 
  -4   3   7       99.95       95.71      4.60 o 
  -3   3   7      606.75      660.24     17.92 o 
  -2   3   7      484.41      510.24     13.86 o 
  -1   3   7      794.36      810.94     21.79 o 
   0   3   7      846.75      849.47     22.74 o 
   1   3   7      752.43      696.98     38.03 o 
   2   3   7       75.22       73.80      2.30 o 
   3   3   7       72.06       66.31      2.20 o 
   4   3   7      138.35      141.21      6.02 o 
  -4   4   7      127.11      144.72      6.47 o 
  -3   4   7       47.19       46.49      2.40 o 
  -2   4   7      215.53      227.81      6.41 o 
  -1   4   7      267.79      283.58      7.81 o 
   0   4   7       96.80       88.04      2.67 o 
   1   4   7       35.77       32.09      1.39 o 
   2   4   7      366.14      376.52     14.40 o 
   3   4   7       33.87       38.69      2.40 o 
  -4   5   7        0.46        2.33      1.47 o 
  -3   5   7      226.87      249.22     10.21 o 
  -2   5   7      575.22      598.17     16.20 o 
  -1   5   7       13.39       15.43      0.96 o 
   0   5   7      419.39      399.71     10.87 o 
   1   5   7      492.84      450.94     15.47 o 
   2   5   7       12.25       11.77      1.45 o 
   3   5   7        6.86        7.83      1.34 o 
  -3   6   7      138.65      134.09      5.92 o 
  -2   6   7        2.30        2.64      1.14 o 
  -1   6   7      160.79      160.26      6.24 o 
   0   6   7      515.73      521.51     14.14 o 
   1   6   7      113.55      107.23      4.78 o 
   2   6   7      127.73      120.98      3.66 o 
   3   6   7       86.37       83.12      3.90 o 
  -3   7   7       95.15       99.55      4.74 o 
  -2   7   7      591.35      572.20     22.42 o 
  -1   7   7        5.11        6.18      0.79 o 
   0   7   7        5.17        6.47      0.79 o 
   1   7   7       53.91       59.31      2.65 o 
   2   7   7      180.89      174.63     10.00 o 
  -3   8   7      148.59      141.21      6.32 o 
  -2   8   7       25.90       23.69      2.14 o 
  -1   8   7       47.15       50.02      2.95 o 
   0   8   7      206.94      211.45      6.32 o 
   1   8   7       61.56       63.30      2.31 o 
   2   8   7        0.45       -1.34      1.36 o 
  -2   9   7       23.93       22.55      2.26 o 
  -1   9   7       46.58       46.77      2.91 o 
   0   9   7      110.78       92.04      4.47 o 
   1   9   7        4.06        5.14      1.59 o 
   2   9   7      110.29      115.77      5.47 o 
  -1  10   7        0.12       -1.42      1.47 o 
   0  10   7        0.69        1.45      1.61 o 
   1  10   7       82.60       89.34      4.66 o 
  -1  -7   8        3.22        4.03      1.64 o 
   0  -7   8       83.32       94.28      3.23 o 
   1  -7   8      114.03      120.85      5.52 o 
   2  -7   8        2.64        6.73      1.75 o 
  -2  -6   8       14.26       13.07      1.89 o 
  -1  -6   8      224.43      226.53      9.22 o 
   0  -6   8       74.37       77.82      2.77 o 
   1  -6   8        4.32        7.46      1.13 o 
   2  -6   8      117.92      137.56      6.06 o 
  -2  -5   8      138.39      135.35      5.88 o 
  -1  -5   8       47.66       39.39      2.64 o 
   0  -5   8       49.67       53.64      2.14 o 
   1  -5   8      120.48      124.39      4.60 o 
   2  -5   8       63.95       63.10      3.81 o 
   3  -5   8        0.34       -1.26      1.38 o 
  -3  -4   8      232.02      209.50      8.61 o 
  -2  -4   8       18.72       18.72      1.75 o 
  -1  -4   8       95.92       94.24      4.37 o 
   0  -4   8      494.96      497.39     13.37 o 
   1  -4   8      237.24      225.50      6.36 o 
   2  -4   8       45.33       43.84      1.90 o 
   3  -4   8       72.85       68.47      2.54 o 
  -3  -3   8       14.74       14.44      1.77 o 
  -2  -3   8      373.98      353.31     13.74 o 
  -1  -3   8      161.58      154.14      6.43 o 
   0  -3   8       25.62       29.36      1.53 o 
   1  -3   8        2.60        5.75      0.90 o 
   2  -3   8      498.92      475.75     12.78 o 
   3  -3   8       80.65       76.66      2.67 o 
   4  -3   8        2.32        1.36      1.45 o 
  -3  -2   8      344.02      304.16     11.97 o 
  -2  -2   8      448.63      420.60     16.19 o 
  -1  -2   8      194.21      170.35      6.98 o 
   0  -2   8      539.35      577.89     21.93 o 
   1  -2   8      470.82      440.26     11.83 o 
   2  -2   8       11.50       11.88      1.01 o 
   3  -2   8       68.31       68.54      2.53 o 
   4  -2   8       33.22       36.52      1.89 o 
  -4  -1   8      159.46      150.39      6.49 o 
  -3  -1   8       35.34       32.94      2.33 o 
  -2  -1   8        9.81       11.92      1.51 o 
  -1  -1   8       81.85       86.70      3.97 o 
   0  -1   8     1211.78     1151.25     43.12 o 
   1  -1   8       59.42       58.53      3.17 o 
   2  -1   8      480.39      449.13     12.04 o 
   3  -1   8      155.83      154.70      4.52 o 
   4  -1   8        3.64        5.27      1.08 o 
  -4   0   8       16.30       15.10      1.25 o 
  -3   0   8      176.64      161.89      4.90 o 
  -2   0   8      826.89      844.36     22.75 o 
  -1   0   8       15.14       20.86      1.60 o 
   0   0   8       20.95       24.61      1.95 o 
   1   0   8      574.11      589.07     18.82 o 
   2   0   8      161.39      158.23      4.54 o 
   3   0   8       49.48       48.46      1.99 o 
   4   0   8       79.22       75.69      2.65 o 
  -4   1   8      105.09      110.44      3.61 o 
  -3   1   8      475.35      455.83     12.53 o 
  -2   1   8       98.59      103.04      8.66 o 
  -1   1   8      471.25      473.30     17.84 o 
   0   1   8      935.64      888.91     33.37 o 
   1   1   8      359.29      368.20     14.12 o 
   2   1   8       43.10       41.97      1.66 o 
   3   1   8      256.76      248.69      7.73 o 
   4   1   8       37.74       41.28      1.85 o 
  -4   2   8      141.90      147.90      4.57 o 
  -3   2   8        3.00        1.47      0.87 o 
  -2   2   8      705.84      754.56     20.38 o 
  -1   2   8      223.28      234.30      6.55 o 
   0   2   8      251.85      264.77      7.30 o 
   1   2   8      330.11      322.19     12.40 o 
   2   2   8      395.59      384.78     10.89 o 
   3   2   8       61.52       60.80      2.44 o 
   4   2   8       11.27       10.64      1.64 o 
  -4   3   8        2.43        3.88      1.53 o 
  -3   3   8      283.14      283.77      8.01 o 
  -2   3   8       82.25      106.84      3.31 o 
  -1   3   8      234.64      250.56      6.99 o 
   0   3   8      263.16      273.98     11.09 o 
   1   3   8      848.41      817.12     30.69 o 
   2   3   8       25.76       24.78      1.95 o 
   3   3   8       73.30       73.72      2.42 o 
   4   3   8       22.83       21.34      1.93 o 
  -3   4   8      120.03      124.29      3.86 o 
  -2   4   8       81.10       81.05      2.71 o 
  -1   4   8      349.80      358.38     18.39 o 
   0   4   8      498.71      488.89     15.98 o 
   1   4   8        0.94        1.05      0.94 o 
   2   4   8       81.49       76.37      3.54 o 
   3   4   8      136.12      133.07      5.63 o 
   4   4   8       12.35       13.36      1.75 o 
  -3   5   8       44.19       46.89      2.98 o 
  -2   5   8      575.49      554.77     42.02 o 
  -1   5   8      545.23      563.47     15.28 o 
   0   5   8      155.50      161.03      4.63 o 
   1   5   8      240.40      241.47      7.37 o 
   2   5   8      273.63      264.89     10.34 o 
   3   5   8        1.00        1.49      1.28 o 
  -3   6   8      173.11      173.41      7.47 o 
  -2   6   8        1.71        2.08      1.20 o 
  -1   6   8       60.98       63.72      2.21 o 
   0   6   8      171.34      176.48      5.08 o 
   1   6   8       89.02       88.61      3.66 o 
   2   6   8        2.03        1.26      1.16 o 
   3   6   8       84.98       83.91      4.01 o 
  -3   7   8        5.73        4.41      1.57 o 
  -2   7   8      107.06      117.18      5.37 o 
  -1   7   8      332.70      307.69      9.09 o 
   0   7   8       28.97       27.73      1.75 o 
   1   7   8       67.51       74.99      2.74 o 
   2   7   8      105.26      112.35      4.93 o 
  -2   8   8      111.88      112.65      5.25 o 
  -1   8   8       24.54       23.48      2.18 o 
   0   8   8       30.53       36.09      2.27 o 
   1   8   8      155.35      156.11      6.97 o 
   2   8   8       42.42       41.19      2.64 o 
  -1   9   8      211.65      216.81      9.11 o 
   0   9   8        4.98        4.70      1.53 o 
   1   9   8        4.03        5.27      1.41 o 
  -1  -6   9       62.98       64.02      3.66 o 
   0  -6   9      105.41      109.06      3.62 o 
   1  -6   9       67.66       71.82      2.78 o 
  -2  -5   9      156.14      155.76      6.76 o 
  -1  -5   9      151.03      148.29      6.45 o 
   0  -5   9        4.57        4.54      1.10 o 
   1  -5   9       61.46       72.23      2.69 o 
   2  -5   9      146.15      144.54      4.46 o 
  -2  -4   9      120.37      115.55      5.27 o 
  -1  -4   9        3.48        3.61      1.55 o 
   0  -4   9      315.19      321.47     12.66 o 
   1  -4   9      147.77      158.29      4.73 o 
   2  -4   9        3.78        2.02      1.08 o 
   3  -4   9       61.67       71.83      3.86 o 
  -2  -3   9       69.98       66.92      3.54 o 
  -1  -3   9      226.01      238.85      9.60 o 
   0  -3   9      141.63      138.93      5.98 o 
   1  -3   9       13.09       14.71      1.17 o 
   2  -3   9       74.39       81.02      3.16 o 
   3  -3   9       64.89       66.30      2.54 o 
  -3  -2   9       76.20       67.09      3.58 o 
  -2  -2   9      532.29      516.10     19.82 o 
  -1  -2   9      141.49      133.89      5.78 o 
   0  -2   9       26.35       23.69      2.01 o 
   1  -2   9      424.91      418.71     11.33 o 
   2  -2   9      233.01      228.19      6.44 o 
   3  -2   9        4.44        4.93      1.00 o 
  -3  -1   9      301.38      304.10      8.60 o 
  -2  -1   9        3.73        5.38      0.90 o 
  -1  -1   9      347.18      340.73     13.26 o 
   0  -1   9      226.31      223.42      8.93 o 
   1  -1   9      105.40      105.88      3.28 o 
   2  -1   9       25.68       25.59      1.51 o 
   3  -1   9      224.37      210.97     10.20 o 
   4  -1   9       46.90       48.69      2.21 o 
  -3   0   9        7.73        8.55      1.08 o 
  -2   0   9      503.55      493.47     13.50 o 
  -1   0   9      795.34      758.90     28.67 o 
   0   0   9       69.55       61.89      3.17 o 
   1   0   9      224.79      224.92      8.93 o 
   2   0   9      288.22      285.77     14.21 o 
   3   0   9        6.32        8.75      1.03 o 
   4   0   9        6.13        6.92      1.16 o 
  -3   1   9      244.24      251.14      7.19 o 
  -2   1   9      121.48      126.53      5.60 o 
  -1   1   9       11.59       16.32      1.55 o 
   0   1   9       51.99       51.49      2.81 o 
   1   1   9      857.70      862.62     32.47 o 
   2   1   9       93.70       88.85      2.84 o 
   3   1   9      146.64      152.95      4.52 o 
   4   1   9       50.69       55.70      2.88 o 
  -3   2   9       96.18       99.99      4.51 o 
  -2   2   9       75.04       70.46      3.76 o 
  -1   2   9      666.52      715.23     19.32 o 
   0   2   9       47.97       53.78      2.85 o 
   1   2   9       96.98       97.22      4.31 o 
   2   2   9      172.68      157.93      4.54 o 
   3   2   9       80.66       81.68      2.72 o 
   4   2   9       28.77       27.80      2.46 o 
  -3   3   9       76.33       81.32      4.98 o 
  -2   3   9      594.23      607.03     16.52 o 
  -1   3   9      261.61      284.33      7.93 o 
   0   3   9      144.46      145.29      6.00 o 
   1   3   9      313.81      307.87     11.95 o 
   2   3   9      220.12      217.37      8.69 o 
   3   3   9        0.12       -0.57      1.24 o 
   4   3   9       36.09       37.35      2.75 o 
  -3   4   9      224.08      224.52      9.36 o 
  -2   4   9       19.57       23.17      1.54 o 
  -1   4   9      389.35      399.15     10.96 o 
   0   4   9      162.58      174.01      7.06 o 
   1   4   9      248.78      249.68      9.81 o 
   2   4   9       34.09       36.72      2.38 o 
   3   4   9       98.03      103.12      4.70 o 
   4   4   9       25.12       27.49      2.48 o 
  -3   5   9       22.47       26.31      2.52 o 
  -2   5   9      186.42      192.96      5.62 o 
  -1   5   9       87.67       95.28      3.05 o 
   0   5   9      192.67      188.74      7.55 o 
   1   5   9       40.45       41.15      2.46 o 
   2   5   9      263.16      265.30     10.44 o 
   3   5   9       21.88       23.38      2.18 o 
  -2   6   9      149.25      152.21      6.59 o 
  -1   6   9        6.39        6.13      0.89 o 
   0   6   9       73.58       76.16      2.59 o 
   1   6   9      217.90      206.96      8.28 o 
   2   6   9        5.72        5.92      1.38 o 
   3   6   9        7.33        6.90      1.61 o 
  -2   7   9        1.50        1.68      1.42 o 
  -1   7   9      242.76      251.05     10.25 o 
   0   7   9      278.04      291.71     12.39 o 
   1   7   9        7.45        8.83      1.38 o 
   2   7   9       32.24       41.48      2.64 o 
   3   7   9       53.68       58.48      3.38 o 
  -1   8   9        9.74       13.70      1.72 o 
   0   8   9        2.89        4.39      0.97 o 
   1   8   9       45.84       57.22      3.11 o 
   2   8   9       26.93       33.16      2.54 o 
   0   9   9      107.24      107.50      5.21 o 
   1   9   9       14.64       13.52      1.70 o 
   0  -5  10       70.56       69.53      3.90 o 
   1  -5  10       11.36       14.57      3.98 o 
  -1  -4  10       33.15       31.13      2.62 o 
   0  -4  10       34.99       36.03      2.71 o 
   1  -4  10      122.60      124.92      3.98 o 
   2  -4  10       87.77       94.34      3.29 o 
  -2  -3  10        0.60        0.49      1.63 o 
  -1  -3  10      194.95      184.99      7.73 o 
   0  -3  10      248.66      238.66      9.62 o 
   1  -3  10       41.41       41.68      3.15 o 
   2  -3  10       12.02       12.83      1.29 o 
  -2  -2  10      158.36      151.91      6.59 o 
  -1  -2  10      295.41      291.86     11.58 o 
   0  -2  10        6.29        6.95      1.51 o 
   1  -2  10      200.76      193.64      5.59 o 
   2  -2  10      130.06      134.88      4.17 o 
   3  -2  10       21.58       21.00      1.48 o 
  -2  -1  10      113.51      120.73      5.43 o 
  -1  -1  10       17.46       14.29      1.75 o 
   0  -1  10      197.28      190.95      7.85 o 
   1  -1  10      186.14      187.77      7.71 o 
   2  -1  10        0.16       -0.16      0.93 o 
   3  -1  10       19.81       24.11      1.58 o 
  -2   0  10       28.56       23.83      2.22 o 
  -1   0  10      576.34      551.48     21.09 o 
   0   0  10      250.17      246.58      9.83 o 
   1   0  10        0.30       -0.38      1.16 o 
   2   0  10      182.26      181.79      5.91 o 
   3   0  10      117.29      111.42      3.59 o 
  -2   1  10      474.71      467.10     18.01 o 
  -1   1  10       78.59       80.49      3.90 o 
   0   1  10      136.26      136.43      5.80 o 
   1   1  10      114.16      107.17      4.76 o 
   2   1  10       95.73       95.90      3.06 o 
   3   1  10       43.05       49.37      4.26 o 
  -2   2  10        7.25        9.08      1.08 o 
  -1   2  10      343.19      315.72     12.38 o 
   0   2  10      706.41      679.61     25.77 o 
   1   2  10        5.01        4.01      1.30 o 
   2   2  10       27.91       29.63      2.22 o 
   3   2  10       79.47       80.44      2.79 o 
  -2   3  10      200.40      217.72      6.30 o 
  -1   3  10      161.74      164.15      6.82 o 
   0   3  10       55.25       58.77      3.09 o 
   1   3  10       13.03       12.99      1.55 o 
   2   3  10      323.74      290.30     11.42 o 
   3   3  10       59.26       57.20      3.25 o 
  -2   4  10      161.21      175.40      5.23 o 
  -1   4  10        4.94        5.35      1.40 o 
   0   4  10      270.56      273.20     10.77 o 
   1   4  10       28.10       25.56      2.08 o 
   2   4  10       92.55       94.55      4.39 o 
   3   4  10       25.63       24.61      2.31 o 
  -2   5  10       13.04       20.20      3.09 o 
  -1   5  10      343.64      357.40     13.88 o 
   0   5  10      213.36      209.05      8.38 o 
   1   5  10       15.93       17.94      1.70 o 
   2   5  10       43.18       42.20      2.66 o 
   3   5  10       63.80       68.37      3.64 o 
  -2   6  10      181.43      181.14      7.75 o 
  -1   6  10       68.35       69.84      2.49 o 
   0   6  10       92.60       96.10      4.37 o 
   1   6  10       47.73       58.25      3.13 o 
   2   6  10      103.46      105.84      4.80 o 
  -1   7  10       64.40       67.05      3.68 o 
   0   7  10       40.89       43.39      2.71 o 
   1   7  10       82.05       83.02      3.99 o 
   2   7  10        0.42       -0.36      1.47 o 
   0   8  10        0.38        0.84      1.30 o 
   0  -3  11       54.23       50.65      3.17 o 
   1  -3  11      111.08      102.73      4.86 o 
  -1  -2  11      234.37      215.25      8.89 o 
   0  -2  11       87.30       84.85      4.23 o 
   1  -2  11        3.16        3.23      1.57 o 
   2  -2  11       72.46       75.48      2.86 o 
  -1  -1  11       37.80       32.61      2.52 o 
   0  -1  11      101.60       88.25      4.31 o 
   1  -1  11      187.61      168.19      7.08 o 
   2  -1  11       55.36       55.72      6.05 o 
  -1   0  11      127.96      114.94      5.23 o 
   0   0  11      340.77      320.40     12.62 o 
   1   0  11       37.26       37.84      2.62 o 
   2   0  11       49.75       53.00      2.20 o 
  -2   1  11       73.74       65.44      3.58 o 
  -1   1  11      168.12      173.83      7.37 o 
   0   1  11        1.58        1.87      1.36 o 
   1   1  11       89.95       91.90      4.35 o 
   2   1  11      117.77      103.08      4.76 o 
  -2   2  11      178.79      184.13      7.73 o 
  -1   2  11        0.28        2.87      1.49 o 
   0   2  11      302.41      298.52     11.78 o 
   1   2  11      187.59      175.60      7.28 o 
   2   2  11       10.04        9.72      1.61 o 
  -1   3  11      359.97      358.33     14.03 o 
   0   3  11      123.74      128.27      5.61 o 
   1   3  11       20.55       21.69      1.93 o 
   2   3  11       19.79       23.79      2.05 o 
  -1   4  11       56.70       56.45      3.21 o 
   0   4  11       94.42       97.15      4.58 o 
   1   4  11      318.71      295.62     11.66 o 
   2   4  11        1.50        0.19      1.45 o 
  -1   5  11       85.96       95.93      4.62 o 
   0   5  11      100.92      102.28      4.64 o 
   1   5  11       55.48       51.85      3.07 o 
   2   5  11        0.49        0.61      1.45 o 
   0   6  11        2.54        3.29      1.47 o 
   1   6  11       59.14       63.40      3.44 o 
   0   1  12       84.78       79.11      4.07 o 
   1   1  12       18.00       18.24      2.03 o 
   0   2  12       37.30       41.34      2.83 o 
   1   2  12      186.10      181.24      7.63 o 
   0   3  12      128.94      131.92      5.90 o 
                                                 
